# Supplementary material for: Analysis of tag-position bias in MPSS technology
Source: BMC Genomics. 2006 Apr 7;7:77. doi: 10.1186/1471-2164-7-77 (PMC1533822; doi:10.1186/1471-2164-7-77)
Supplement: Additional File 1 — Excel file includes lists of selected 21608 genes for Aradisopsis, 30214 genes for Rice and 10680 genes for Human used for investigation, including the features used in this paper. [file 1471-2164-7-77-S1.xls]

## Sheet: Arabidopsis
gene	rna_len	exon_num	tag_pos	CAF	INF	LEF	ROF	SIF	CAS	INS	LES	ROS	SIS
AT1G01390	1687	1	1428	0	0	0	0	0	0	0	0	0	0
AT1G01400	615	4	143	0	0	0	0	0	0	0	0	0	0
AT1G01520	864	8	113	0	0	0	0	0	0	0	0	0	0
AT1G01690	2330	18	29	0	0	0	0	0	0	0	0	0	0
AT1G01860	1032	9	330	0	0	0	0	0	0	0	0	0	0
AT1G01980	1626	1	68	0	0	0	0	0	0	0	0	0	0
AT1G02250	1053	6	75	0	0	0	0	0	0	0	0	0	0
AT1G02320	147	1	124	0	0	0	0	0	0	0	0	0	0
AT1G02350	423	4	295	0	0	0	0	0	0	0	0	0	0
AT1G02460	1805	6	51	0	0	0	0	0	0	0	0	0	0
AT1G02540	873	1	230	0	0	0	0	0	0	0	0	0	0
AT1G02570	1296	3	114	0	0	0	0	0	0	0	0	0	0
AT1G02620	687	2	43	0	0	0	0	0	0	0	0	0	0
AT1G02700	1030	2	307	0	0	0	0	0	0	0	0	0	0
AT1G02820	597	2	26	0	0	0	0	0	0	0	0	0	0
AT1G02830	384	2	183	0	0	0	0	0	0	0	0	0	0
AT1G02940	771	4	69	0	0	0	0	0	0	0	0	0	0
AT1G02965	489	6	152	0	0	0	0	0	0	0	0	0	0
AT1G02980	2229	14	63	0	0	0	0	0	0	0	0	0	0
AT1G03010	2099	5	195	0	0	0	0	0	0	0	0	0	0
AT1G03020	309	1	156	0	0	0	0	0	0	0	0	0	0
AT1G03050	1800	4	86	0	0	0	0	0	0	0	0	0	0
AT1G03390	1386	1	526	0	0	0	0	0	0	0	0	0	0
AT1G03445	2728	22	635	0	0	0	0	0	0	0	0	0	0
AT1G03490	762	3	80	0	0	0	0	0	0	0	0	0	0
AT1G03540	1830	1	749	0	0	0	0	0	0	0	0	0	0
AT1G03670	1851	3	185	0	0	0	0	0	0	0	0	0	0
AT1G03800	738	1	26	0	0	0	0	0	0	0	0	0	0
AT1G03810	432	2	135	0	0	0	0	0	0	0	0	0	0
AT1G03880	1628	4	61	0	0	0	0	0	0	0	0	0	0
AT1G03890	1505	4	169	0	0	0	0	0	0	0	0	0	0
AT1G03905	873	6	31	0	0	0	0	0	0	0	0	0	0
AT1G03930	2338	14	28	0	0	0	0	0	0	0	0	0	0
AT1G03980	2800	9	23	0	0	0	0	0	0	0	0	0	0
AT1G03982	534	3	61	0	0	0	0	0	0	0	0	0	0
AT1G04420	1450	8	23	0	0	0	0	0	0	0	0	0	0
AT1G04540	1806	1	17	0	0	0	0	0	0	0	0	0	0
AT1G04560	814	3	189	0	0	0	0	0	0	0	0	0	0
AT1G04625	764	1	166	0	0	0	0	0	0	0	0	0	0
AT1G04650	2811	7	1060	0	0	0	0	0	0	0	0	0	0
AT1G04920	3469	11	73	0	0	0	0	0	0	0	0	0	0
AT1G05350	1338	15	38	0	0	0	0	0	0	0	0	0	0
AT1G05400	486	3	482	0	0	0	0	0	0	0	0	0	0
AT1G05510	973	3	129	0	0	0	0	0	0	0	0	0	0
AT1G05550	1278	5	95	0	0	0	0	0	0	0	0	0	0
AT1G05615	519	3	197	0	0	0	0	0	0	0	0	0	0
AT1G05640	1884	3	129	0	0	0	0	0	0	0	0	0	0
AT1G05670	3560	4	62	0	0	0	0	0	0	0	0	0	0
AT1G05740	438	3	124	0	0	0	0	0	0	0	0	0	0
AT1G05800	1416	1	325	0	0	0	0	0	0	0	0	0	0
AT1G05920	948	1	230	0	0	0	0	0	0	0	0	0	0
AT1G06100	900	5	524	0	0	0	0	0	0	0	0	0	0
AT1G06225	252	1	66	0	0	0	0	0	0	0	0	0	0
AT1G06370	916	1	52	0	0	0	0	0	0	0	0	0	0
AT1G06420	666	1	195	0	0	0	0	0	0	0	0	0	0
AT1G06645	1268	1	362	0	0	0	0	0	0	0	0	0	0
AT1G06930	510	1	67	0	0	0	0	0	0	0	0	0	0
AT1G07025	501	1	374	0	0	0	0	0	0	0	0	0	0
AT1G07150	1518	1	73	0	0	0	0	0	0	0	0	0	0
AT1G07190	165	1	48	0	0	0	0	0	0	0	0	0	0
AT1G07290	1080	9	376	0	0	0	0	0	0	0	0	0	0
AT1G07460	777	1	42	0	0	0	0	0	0	0	0	0	0
AT1G07690	495	4	144	0	0	0	0	0	0	0	0	0	0
AT1G07705	1775	11	80	0	0	0	0	0	0	0	0	0	0
AT1G07725	1877	2	24	0	0	0	0	0	0	0	0	0	0
AT1G07745	603	6	428	0	0	0	0	0	0	0	0	0	0
AT1G08790	573	2	77	0	0	0	0	0	0	0	0	0	0
AT1G08985	422	1	374	0	0	0	0	0	0	0	0	0	0
AT1G09030	420	1	342	0	0	0	0	0	0	0	0	0	0
AT1G09050	2782	2	117	0	0	0	0	0	0	0	0	0	0
AT1G09170	3033	19	755	0	0	0	0	0	0	0	0	0	0
AT1G09245	455	1	278	0	0	0	0	0	0	0	0	0	0
AT1G09260	417	1	47	0	0	0	0	0	0	0	0	0	0
AT1G09360	567	1	93	0	0	0	0	0	0	0	0	0	0
AT1G09380	1568	7	29	0	0	0	0	0	0	0	0	0	0
AT1G09390	1698	5	183	0	0	0	0	0	0	0	0	0	0
AT1G09400	1093	5	50	0	0	0	0	0	0	0	0	0	0
AT1G09483	339	4	116	0	0	0	0	0	0	0	0	0	0
AT1G09620	4269	3	65	0	0	0	0	0	0	0	0	0	0
AT1G09665	498	2	243	0	0	0	0	0	0	0	0	0	0
AT1G09720	2787	2	211	0	0	0	0	0	0	0	0	0	0
AT1G09890	1431	12	56	0	0	0	0	0	0	0	0	0	0
AT1G09930	2205	5	249	0	0	0	0	0	0	0	0	0	0
AT1G09935	696	9	554	0	0	0	0	0	0	0	0	0	0
AT1G10010	1428	6	61	0	0	0	0	0	0	0	0	0	0
AT1G10100	489	4	338	0	0	0	0	0	0	0	0	0	0
AT1G10155	555	3	30	0	0	0	0	0	0	0	0	0	0
AT1G10200	944	5	217	0	0	0	0	0	0	0	0	0	0
AT1G10220	804	2	591	0	0	0	0	0	0	0	0	0	0
AT1G10280	1897	2	39	0	0	0	0	0	0	0	0	0	0
AT1G10300	2064	2	211	0	0	0	0	0	0	0	0	0	0
AT1G10330	1404	1	302	0	0	0	0	0	0	0	0	0	0
AT1G10400	1347	2	397	0	0	0	0	0	0	0	0	0	0
AT1G10420	402	2	165	0	0	0	0	0	0	0	0	0	0
AT1G10455	459	1	131	0	0	0	0	0	0	0	0	0	0
AT1G10460	999	1	31	0	0	0	0	0	0	0	0	0	0
AT1G10480	1536	1	159	0	0	0	0	0	0	0	0	0	0
AT1G10490	3842	27	105	0	0	0	0	0	0	0	0	0	0
AT1G10620	2157	8	104	0	0	0	0	0	0	0	0	0	0
AT1G10630	1037	7	72	0	0	0	0	0	0	0	0	0	0
AT1G10680	3684	13	99	0	0	0	0	0	0	0	0	0	0
AT1G10730	1287	11	84	0	0	0	0	0	0	0	0	0	0
AT1G10790	1011	3	159	0	0	0	0	0	0	0	0	0	0
AT1G10880	2017	7	302	0	0	0	0	0	0	0	0	0	0
AT1G10890	2480	7	197	0	0	0	0	0	0	0	0	0	0
AT1G10920	2847	4	129	0	0	0	0	0	0	0	0	0	0
AT1G10950	2238	12	62	0	0	0	0	0	0	0	0	0	0
AT1G11040	1317	3	43	0	0	0	0	0	0	0	0	0	0
AT1G11100	4257	13	86	0	0	0	0	0	0	0	0	0	0
AT1G11110	1297	7	329	0	0	0	0	0	0	0	0	0	0
AT1G11145	489	3	188	0	0	0	0	0	0	0	0	0	0
AT1G11150	2654	1	76	0	0	0	0	0	0	0	0	0	0
AT1G11160	3242	18	197	0	0	0	0	0	0	0	0	0	0
AT1G11190	1274	9	72	0	0	0	0	0	0	0	0	0	0
AT1G11230	906	2	511	0	0	0	0	0	0	0	0	0	0
AT1G11340	2706	7	279	0	0	0	0	0	0	0	0	0	0
AT1G11370	867	3	23	0	0	0	0	0	0	0	0	0	0
AT1G11420	1815	6	65	0	0	0	0	0	0	0	0	0	0
AT1G11490	1098	2	218	0	0	0	0	0	0	0	0	0	0
AT1G11500	537	3	465	0	0	0	0	0	0	0	0	0	0
AT1G11510	1059	1	196	0	0	0	0	0	0	0	0	0	0
AT1G11520	591	1	402	0	0	0	0	0	0	0	0	0	0
AT1G11560	1032	1	581	0	0	0	0	0	0	0	0	0	0
AT1G11570	384	1	83	0	0	0	0	0	0	0	0	0	0
AT1G11595	1518	1	120	0	0	0	0	0	0	0	0	0	0
AT1G11620	1092	1	144	0	0	0	0	0	0	0	0	0	0
AT1G11655	500	1	25	0	0	0	0	0	0	0	0	0	0
AT1G11690	744	1	333	0	0	0	0	0	0	0	0	0	0
AT1G11760	1182	7	243	0	0	0	0	0	0	0	0	0	0
AT1G11970	300	1	99	0	0	0	0	0	0	0	0	0	0
AT1G11980	237	1	111	0	0	0	0	0	0	0	0	0	0
AT1G11990	1773	11	412	0	0	0	0	0	0	0	0	0	0
AT1G12130	1413	5	68	0	0	0	0	0	0	0	0	0	0
AT1G12170	1095	1	335	0	0	0	0	0	0	0	0	0	0
AT1G12190	1128	1	59	0	0	0	0	0	0	0	0	0	0
AT1G12290	2655	1	189	0	0	0	0	0	0	0	0	0	0
AT1G12470	3449	23	89	0	0	0	0	0	0	0	0	0	0
AT1G12480	2010	3	16	0	0	0	0	0	0	0	0	0	0
AT1G12490	1059	2	92	0	0	0	0	0	0	0	0	0	0
AT1G12540	823	3	451	0	0	0	0	0	0	0	0	0	0
AT1G12550	972	2	267	0	0	0	0	0	0	0	0	0	0
AT1G12610	1041	1	340	0	0	0	0	0	0	0	0	0	0
AT1G12630	567	1	175	0	0	0	0	0	0	0	0	0	0
AT1G12660	426	4	260	0	0	0	0	0	0	0	0	0	0
AT1G12720	2159	1	65	0	0	0	0	0	0	0	0	0	0
AT1G12870	1251	2	141	0	0	0	0	0	0	0	0	0	0
AT1G12890	660	1	221	0	0	0	0	0	0	0	0	0	0
AT1G12960	315	3	159	0	0	0	0	0	0	0	0	0	0
AT1G12980	1248	1	201	0	0	0	0	0	0	0	0	0	0
AT1G13040	1554	1	89	0	0	0	0	0	0	0	0	0	0
AT1G13070	1623	1	181	0	0	0	0	0	0	0	0	0	0
AT1G13200	1308	1	92	0	0	0	0	0	0	0	0	0	0
AT1G13400	781	5	575	0	0	0	0	0	0	0	0	0	0
AT1G13490	1092	3	467	0	0	0	0	0	0	0	0	0	0
AT1G13500	1161	3	470	0	0	0	0	0	0	0	0	0	0
AT1G13510	1533	2	21	0	0	0	0	0	0	0	0	0	0
AT1G13540	1146	2	166	0	0	0	0	0	0	0	0	0	0
AT1G13607	219	2	29	0	0	0	0	0	0	0	0	0	0
AT1G13620	627	3	121	0	0	0	0	0	0	0	0	0	0
AT1G13630	2295	2	57	0	0	0	0	0	0	0	0	0	0
AT1G13680	1093	6	682	0	0	0	0	0	0	0	0	0	0
AT1G13760	246	2	110	0	0	0	0	0	0	0	0	0	0
AT1G13800	2652	1	194	0	0	0	0	0	0	0	0	0	0
AT1G14110	2724	4	285	0	0	0	0	0	0	0	0	0	0
AT1G14220	687	4	99	0	0	0	0	0	0	0	0	0	0
AT1G14360	1852	7	161	0	0	0	0	0	0	0	0	0	0
AT1G14390	2244	5	116	0	0	0	0	0	0	0	0	0	0
AT1G14430	2789	2	92	0	0	0	0	0	0	0	0	0	0
AT1G14470	1623	1	32	0	0	0	0	0	0	0	0	0	0
AT1G14500	1311	2	527	0	0	0	0	0	0	0	0	0	0
AT1G14550	966	4	75	0	0	0	0	0	0	0	0	0	0
AT1G14750	2101	7	739	0	0	0	0	0	0	0	0	0	0
AT1G14760	429	2	149	0	0	0	0	0	0	0	0	0	0
AT1G14790	4354	4	106	0	0	0	0	0	0	0	0	0	0
AT1G14800	1155	8	102	0	0	0	0	0	0	0	0	0	0
AT1G14940	749	2	533	0	0	0	0	0	0	0	0	0	0
AT1G15160	1464	7	778	0	0	0	0	0	0	0	0	0	0
AT1G15320	924	3	19	0	0	0	0	0	0	0	0	0	0
AT1G15385	510	1	105	0	0	0	0	0	0	0	0	0	0
AT1G15520	4272	22	394	0	0	0	0	0	0	0	0	0	0
AT1G15540	963	3	602	0	0	0	0	0	0	0	0	0	0
AT1G15560	1660	1	99	0	0	0	0	0	0	0	0	0	0
AT1G15590	513	3	439	0	0	0	0	0	0	0	0	0	0
AT1G15600	663	3	423	0	0	0	0	0	0	0	0	0	0
AT1G15620	1032	5	270	0	0	0	0	0	0	0	0	0	0
AT1G15630	468	2	23	0	0	0	0	0	0	0	0	0	0
AT1G15640	768	3	438	0	0	0	0	0	0	0	0	0	0
AT1G15680	1233	1	77	0	0	0	0	0	0	0	0	0	0
AT1G15730	1901	10	327	0	0	0	0	0	0	0	0	0	0
AT1G15825	381	1	257	0	0	0	0	0	0	0	0	0	0
AT1G15830	1452	1	105	0	0	0	0	0	0	0	0	0	0
AT1G15840	923	2	219	0	0	0	0	0	0	0	0	0	0
AT1G15850	423	4	54	0	0	0	0	0	0	0	0	0	0
AT1G15900	342	1	31	0	0	0	0	0	0	0	0	0	0
AT1G15990	2130	5	770	0	0	0	0	0	0	0	0	0	0
AT1G16025	342	2	187	0	0	0	0	0	0	0	0	0	0
AT1G16140	2073	4	38	0	0	0	0	0	0	0	0	0	0
AT1G16160	2136	3	84	0	0	0	0	0	0	0	0	0	0
AT1G16220	1476	5	28	0	0	0	0	0	0	0	0	0	0
AT1G16225	669	5	161	0	0	0	0	0	0	0	0	0	0
AT1G16230	582	4	319	0	0	0	0	0	0	0	0	0	0
AT1G16360	1011	7	47	0	0	0	0	0	0	0	0	0	0
AT1G16380	2358	4	201	0	0	0	0	0	0	0	0	0	0
AT1G16445	856	6	106	0	0	0	0	0	0	0	0	0	0
AT1G16570	1948	16	442	0	0	0	0	0	0	0	0	0	0
AT1G16760	2277	9	79	0	0	0	0	0	0	0	0	0	0
AT1G16930	1350	3	254	0	0	0	0	0	0	0	0	0	0
AT1G16940	1305	3	88	0	0	0	0	0	0	0	0	0	0
AT1G16950	551	1	36	0	0	0	0	0	0	0	0	0	0
AT1G16960	345	4	29	0	0	0	0	0	0	0	0	0	0
AT1G16980	2466	17	60	0	0	0	0	0	0	0	0	0	0
AT1G17020	1383	4	16	0	0	0	0	0	0	0	0	0	0
AT1G17080	1267	4	66	0	0	0	0	0	0	0	0	0	0
AT1G17100	1412	2	326	0	0	0	0	0	0	0	0	0	0
AT1G17150	1209	4	43	0	0	0	0	0	0	0	0	0	0
AT1G17180	853	2	143	0	0	0	0	0	0	0	0	0	0
AT1G17260	2844	21	24	0	0	0	0	0	0	0	0	0	0
AT1G17275	3261	1	295	0	0	0	0	0	0	0	0	0	0
AT1G17300	351	2	218	0	0	0	0	0	0	0	0	0	0
AT1G17310	654	1	131	0	0	0	0	0	0	0	0	0	0
AT1G17360	3099	8	109	0	0	0	0	0	0	0	0	0	0
AT1G17400	933	4	59	0	0	0	0	0	0	0	0	0	0
AT1G17495	4173	1	84	0	0	0	0	0	0	0	0	0	0
AT1G17530	827	1	159	0	0	0	0	0	0	0	0	0	0
AT1G17600	3078	4	21	0	0	0	0	0	0	0	0	0	0
AT1G17615	1143	2	56	0	0	0	0	0	0	0	0	0	0
AT1G17770	2082	1	473	0	0	0	0	0	0	0	0	0	0
AT1G17820	3326	7	42	0	0	0	0	0	0	0	0	0	0
AT1G17910	2295	3	249	0	0	0	0	0	0	0	0	0	0
AT1G17960	1377	12	376	0	0	0	0	0	0	0	0	0	0
AT1G18050	858	4	231	0	0	0	0	0	0	0	0	0	0
AT1G18100	1437	4	42	0	0	0	0	0	0	0	0	0	0
AT1G18130	498	5	221	0	0	0	0	0	0	0	0	0	0
AT1G18230	642	1	529	0	0	0	0	0	0	0	0	0	0
AT1G18290	531	1	40	0	0	0	0	0	0	0	0	0	0
AT1G18350	924	1	349	0	0	0	0	0	0	0	0	0	0
AT1G18390	1818	3	155	0	0	0	0	0	0	0	0	0	0
AT1G18410	3423	20	253	0	0	0	0	0	0	0	0	0	0
AT1G18420	1746	7	90	0	0	0	0	0	0	0	0	0	0
AT1G18490	1106	5	32	0	0	0	0	0	0	0	0	0	0
AT1G18530	474	1	108	0	0	0	0	0	0	0	0	0	0
AT1G18550	2400	6	92	0	0	0	0	0	0	0	0	0	0
AT1G18610	1719	10	305	0	0	0	0	0	0	0	0	0	0
AT1G18760	675	1	284	0	0	0	0	0	0	0	0	0	0
AT1G18770	321	2	243	0	0	0	0	0	0	0	0	0	0
AT1G18780	978	1	317	0	0	0	0	0	0	0	0	0	0
AT1G18790	810	4	611	0	0	0	0	0	0	0	0	0	0
AT1G18830	2910	21	30	0	0	0	0	0	0	0	0	0	0
AT1G18920	2943	6	47	0	0	0	0	0	0	0	0	0	0
AT1G18970	773	1	428	0	0	0	0	0	0	0	0	0	0
AT1G18980	792	1	74	0	0	0	0	0	0	0	0	0	0
AT1G19030	1197	2	185	0	0	0	0	0	0	0	0	0	0
AT1G19040	519	1	41	0	0	0	0	0	0	0	0	0	0
AT1G19070	252	1	104	0	0	0	0	0	0	0	0	0	0
AT1G19090	2109	7	413	0	0	0	0	0	0	0	0	0	0
AT1G19160	663	1	55	0	0	0	0	0	0	0	0	0	0
AT1G19210	709	1	73	0	0	0	0	0	0	0	0	0	0
AT1G19290	2238	1	60	0	0	0	0	0	0	0	0	0	0
AT1G19390	2367	3	330	0	0	0	0	0	0	0	0	0	0
AT1G19410	1308	6	90	0	0	0	0	0	0	0	0	0	0
AT1G19415	1207	1	309	0	0	0	0	0	0	0	0	0	0
AT1G19420	2496	1	335	0	0	0	0	0	0	0	0	0	0
AT1G19485	2586	16	405	0	0	0	0	0	0	0	0	0	0
AT1G19630	1236	9	89	0	0	0	0	0	0	0	0	0	0
AT1G19750	1355	9	66	0	0	0	0	0	0	0	0	0	0
AT1G19810	1607	1	58	0	0	0	0	0	0	0	0	0	0
AT1G19830	701	1	147	0	0	0	0	0	0	0	0	0	0
AT1G19890	640	4	69	0	0	0	0	0	0	0	0	0	0
AT1G20000	615	2	25	0	0	0	0	0	0	0	0	0	0
AT1G20080	1608	12	329	0	0	0	0	0	0	0	0	0	0
AT1G20130	3021	14	272	0	0	0	0	0	0	0	0	0	0
AT1G20240	1701	2	315	0	0	0	0	0	0	0	0	0	0
AT1G20290	1149	4	41	0	0	0	0	0	0	0	0	0	0
AT1G20310	919	1	24	0	0	0	0	0	0	0	0	0	0
AT1G20360	1241	1	183	0	0	0	0	0	0	0	0	0	0
AT1G20380	2327	11	140	0	0	0	0	0	0	0	0	0	0
AT1G20400	2835	8	204	0	0	0	0	0	0	0	0	0	0
AT1G20410	1708	15	220	0	0	0	0	0	0	0	0	0	0
AT1G20460	465	2	271	0	0	0	0	0	0	0	0	0	0
AT1G20500	1432	1	91	0	0	0	0	0	0	0	0	0	0
AT1G20550	1806	10	1253	0	0	0	0	0	0	0	0	0	0
AT1G20630	1929	7	40	0	0	0	0	0	0	0	0	0	0
AT1G20690	1940	1	17	0	0	0	0	0	0	0	0	0	0
AT1G20710	594	3	270	0	0	0	0	0	0	0	0	0	0
AT1G20730	1704	7	281	0	0	0	0	0	0	0	0	0	0
AT1G20750	3540	26	33	0	0	0	0	0	0	0	0	0	0
AT1G20795	1257	1	419	0	0	0	0	0	0	0	0	0	0
AT1G20800	1479	2	130	0	0	0	0	0	0	0	0	0	0
AT1G20860	1605	2	109	0	0	0	0	0	0	0	0	0	0
AT1G20890	978	6	32	0	0	0	0	0	0	0	0	0	0
AT1G21210	2217	3	264	0	0	0	0	0	0	0	0	0	0
AT1G21220	819	1	173	0	0	0	0	0	0	0	0	0	0
AT1G21245	501	1	128	0	0	0	0	0	0	0	0	0	0
AT1G21260	761	1	357	0	0	0	0	0	0	0	0	0	0
AT1G21270	3379	3	398	0	0	0	0	0	0	0	0	0	0
AT1G21280	714	1	374	0	0	0	0	0	0	0	0	0	0
AT1G21300	558	1	55	0	0	0	0	0	0	0	0	0	0
AT1G21312	633	5	173	0	0	0	0	0	0	0	0	0	0
AT1G21323	387	3	223	0	0	0	0	0	0	0	0	0	0
AT1G21330	952	1	341	0	0	0	0	0	0	0	0	0	0
AT1G21340	783	1	23	0	0	0	0	0	0	0	0	0	0
AT1G21430	1176	3	146	0	0	0	0	0	0	0	0	0	0
AT1G21470	651	1	437	0	0	0	0	0	0	0	0	0	0
AT1G21490	1124	1	281	0	0	0	0	0	0	0	0	0	0
AT1G21520	201	1	153	0	0	0	0	0	0	0	0	0	0
AT1G21630	4317	13	327	0	0	0	0	0	0	0	0	0	0
AT1G21810	1887	3	184	0	0	0	0	0	0	0	0	0	0
AT1G21860	1617	8	51	0	0	0	0	0	0	0	0	0	0
AT1G21870	1026	5	39	0	0	0	0	0	0	0	0	0	0
AT1G21940	552	2	323	0	0	0	0	0	0	0	0	0	0
AT1G21960	615	1	523	0	0	0	0	0	0	0	0	0	0
AT1G21970	933	2	433	0	0	0	0	0	0	0	0	0	0
AT1G21990	1398	3	104	0	0	0	0	0	0	0	0	0	0
AT1G22000	2184	7	59	0	0	0	0	0	0	0	0	0	0
AT1G22010	492	1	380	0	0	0	0	0	0	0	0	0	0
AT1G22080	1428	8	241	0	0	0	0	0	0	0	0	0	0
AT1G22120	1059	9	23	0	0	0	0	0	0	0	0	0	0
AT1G22150	1971	12	249	0	0	0	0	0	0	0	0	0	0
AT1G22210	1207	11	780	0	0	0	0	0	0	0	0	0	0
AT1G22230	945	1	35	0	0	0	0	0	0	0	0	0	0
AT1G22290	591	5	161	0	0	0	0	0	0	0	0	0	0
AT1G22340	1464	2	468	0	0	0	0	0	0	0	0	0	0
AT1G22420	1443	1	19	0	0	0	0	0	0	0	0	0	0
AT1G22480	916	2	816	0	0	0	0	0	0	0	0	0	0
AT1G22580	555	1	285	0	0	0	0	0	0	0	0	0	0
AT1G22670	1269	4	199	0	0	0	0	0	0	0	0	0	0
AT1G22680	558	1	41	0	0	0	0	0	0	0	0	0	0
AT1G22870	2742	14	269	0	0	0	0	0	0	0	0	0	0
AT1G22885	492	2	138	0	0	0	0	0	0	0	0	0	0
AT1G22900	847	1	180	0	0	0	0	0	0	0	0	0	0
AT1G22980	1123	4	175	0	0	0	0	0	0	0	0	0	0
AT1G23070	1245	7	105	0	0	0	0	0	0	0	0	0	0
AT1G23160	1737	4	431	0	0	0	0	0	0	0	0	0	0
AT1G23270	543	1	479	0	0	0	0	0	0	0	0	0	0
AT1G23300	1548	9	56	0	0	0	0	0	0	0	0	0	0
AT1G23450	1986	2	63	0	0	0	0	0	0	0	0	0	0
AT1G23465	468	3	152	0	0	0	0	0	0	0	0	0	0
AT1G23530	814	1	216	0	0	0	0	0	0	0	0	0	0
AT1G23540	2163	8	306	0	0	0	0	0	0	0	0	0	0
AT1G23680	399	3	106	0	0	0	0	0	0	0	0	0	0
AT1G23700	1422	12	60	0	0	0	0	0	0	0	0	0	0
AT1G23770	1053	1	29	0	0	0	0	0	0	0	0	0	0
AT1G23780	1840	1	144	0	0	0	0	0	0	0	0	0	0
AT1G23850	1335	1	40	0	0	0	0	0	0	0	0	0	0
AT1G23880	2215	7	708	0	0	0	0	0	0	0	0	0	0
AT1G23920	2367	1	327	0	0	0	0	0	0	0	0	0	0
AT1G23990	2097	1	673	0	0	0	0	0	0	0	0	0	0
AT1G24060	375	2	98	0	0	0	0	0	0	0	0	0	0
AT1G24090	1608	11	479	0	0	0	0	0	0	0	0	0	0
AT1G24110	981	1	26	0	0	0	0	0	0	0	0	0	0
AT1G24150	2261	3	54	0	0	0	0	0	0	0	0	0	0
AT1G24200	591	5	155	0	0	0	0	0	0	0	0	0	0
AT1G24270	706	1	170	0	0	0	0	0	0	0	0	0	0
AT1G24330	2316	5	185	0	0	0	0	0	0	0	0	0	0
AT1G24350	1259	5	234	0	0	0	0	0	0	0	0	0	0
AT1G24370	1242	3	89	0	0	0	0	0	0	0	0	0	0
AT1G24440	1264	4	23	0	0	0	0	0	0	0	0	0	0
AT1G24470	939	4	121	0	0	0	0	0	0	0	0	0	0
AT1G24570	1169	13	123	0	0	0	0	0	0	0	0	0	0
AT1G24590	921	1	89	0	0	0	0	0	0	0	0	0	0
AT1G24640	3402	1	350	0	0	0	0	0	0	0	0	0	0
AT1G25270	1038	7	202	0	0	0	0	0	0	0	0	0	0
AT1G25300	819	1	35	0	0	0	0	0	0	0	0	0	0
AT1G25310	438	4	233	0	0	0	0	0	0	0	0	0	0
AT1G25330	1391	6	37	0	0	0	0	0	0	0	0	0	0
AT1G25360	2373	1	431	0	0	0	0	0	0	0	0	0	0
AT1G25370	1158	3	474	0	0	0	0	0	0	0	0	0	0
AT1G25410	1029	1	180	0	0	0	0	0	0	0	0	0	0
AT1G25430	5327	1	72	0	0	0	0	0	0	0	0	0	0
AT1G25540	3052	15	17	0	0	0	0	0	0	0	0	0	0
AT1G25886	3606	14	197	0	0	0	0	0	0	0	0	0	0
AT1G26090	1868	7	251	0	0	0	0	0	0	0	0	0	0
AT1G26140	489	2	121	0	0	0	0	0	0	0	0	0	0
AT1G26350	318	2	143	0	0	0	0	0	0	0	0	0	0
AT1G26590	1086	1	35	0	0	0	0	0	0	0	0	0	0
AT1G26780	843	2	451	0	0	0	0	0	0	0	0	0	0
AT1G26797	606	1	181	0	0	0	0	0	0	0	0	0	0
AT1G26798	549	1	347	0	0	0	0	0	0	0	0	0	0
AT1G26799	541	1	58	0	0	0	0	0	0	0	0	0	0
AT1G26890	843	3	190	0	0	0	0	0	0	0	0	0	0
AT1G26900	1719	1	237	0	0	0	0	0	0	0	0	0	0
AT1G26990	4650	1	834	0	0	0	0	0	0	0	0	0	0
AT1G27070	2113	8	120	0	0	0	0	0	0	0	0	0	0
AT1G27080	1578	3	17	0	0	0	0	0	0	0	0	0	0
AT1G27110	1428	12	331	0	0	0	0	0	0	0	0	0	0
AT1G27160	773	1	147	0	0	0	0	0	0	0	0	0	0
AT1G27220	555	3	62	0	0	0	0	0	0	0	0	0	0
AT1G27240	561	4	39	0	0	0	0	0	0	0	0	0	0
AT1G27260	669	5	53	0	0	0	0	0	0	0	0	0	0
AT1G27280	678	4	131	0	0	0	0	0	0	0	0	0	0
AT1G27285	4320	1	666	0	0	0	0	0	0	0	0	0	0
AT1G27420	1041	3	53	0	0	0	0	0	0	0	0	0	0
AT1G27460	2519	6	373	0	0	0	0	0	0	0	0	0	0
AT1G27490	495	3	95	0	0	0	0	0	0	0	0	0	0
AT1G27500	2264	3	19	0	0	0	0	0	0	0	0	0	0
AT1G27560	1077	3	131	0	0	0	0	0	0	0	0	0	0
AT1G27570	1950	8	165	0	0	0	0	0	0	0	0	0	0
AT1G27640	444	1	109	0	0	0	0	0	0	0	0	0	0
AT1G27815	2780	1	42	0	0	0	0	0	0	0	0	0	0
AT1G27820	933	1	185	0	0	0	0	0	0	0	0	0	0
AT1G27870	642	1	223	0	0	0	0	0	0	0	0	0	0
AT1G27900	2480	16	339	0	0	0	0	0	0	0	0	0	0
AT1G27990	816	3	31	0	0	0	0	0	0	0	0	0	0
AT1G28000	1050	2	603	0	0	0	0	0	0	0	0	0	0
AT1G28020	1839	5	326	0	0	0	0	0	0	0	0	0	0
AT1G28030	969	3	26	0	0	0	0	0	0	0	0	0	0
AT1G28080	1504	3	168	0	0	0	0	0	0	0	0	0	0
AT1G28180	1933	1	218	0	0	0	0	0	0	0	0	0	0
AT1G28220	1056	2	1038	0	0	0	0	0	0	0	0	0	0
AT1G28280	1402	1	524	0	0	0	0	0	0	0	0	0	0
AT1G28290	1436	2	1417	0	0	0	0	0	0	0	0	0	0
AT1G28300	1317	6	222	0	0	0	0	0	0	0	0	0	0
AT1G28370	972	1	103	0	0	0	0	0	0	0	0	0	0
AT1G28455	471	1	97	0	0	0	0	0	0	0	0	0	0
AT1G28500	981	6	16	0	0	0	0	0	0	0	0	0	0
AT1G28630	966	8	203	0	0	0	0	0	0	0	0	0	0
AT1G28640	1241	5	335	0	0	0	0	0	0	0	0	0	0
AT1G28650	1158	5	785	0	0	0	0	0	0	0	0	0	0
AT1G29075	1159	1	864	0	0	0	0	0	0	0	0	0	0
AT1G29080	1041	2	984	0	0	0	0	0	0	0	0	0	0
AT1G29160	528	1	125	0	0	0	0	0	0	0	0	0	0
AT1G29179	717	1	348	0	0	0	0	0	0	0	0	0	0
AT1G29180	1335	1	335	0	0	0	0	0	0	0	0	0	0
AT1G29190	755	1	131	0	0	0	0	0	0	0	0	0	0
AT1G29200	2097	11	107	0	0	0	0	0	0	0	0	0	0
AT1G29280	780	2	80	0	0	0	0	0	0	0	0	0	0
AT1G29360	1769	1	290	0	0	0	0	0	0	0	0	0	0
AT1G29420	399	1	340	0	0	0	0	0	0	0	0	0	0
AT1G29480	678	2	51	0	0	0	0	0	0	0	0	0	0
AT1G29540	486	2	38	0	0	0	0	0	0	0	0	0	0
AT1G29580	270	4	137	0	0	0	0	0	0	0	0	0	0
AT1G29600	864	8	161	0	0	0	0	0	0	0	0	0	0
AT1G29630	1069	6	341	0	0	0	0	0	0	0	0	0	0
AT1G29650	5590	1	324	0	0	0	0	0	0	0	0	0	0
AT1G29670	1609	5	165	0	0	0	0	0	0	0	0	0	0
AT1G29700	1356	8	79	0	0	0	0	0	0	0	0	0	0
AT1G29770	1067	1	47	0	0	0	0	0	0	0	0	0	0
AT1G29780	666	1	92	0	0	0	0	0	0	0	0	0	0
AT1G29820	1872	8	431	0	0	0	0	0	0	0	0	0	0
AT1G29870	1392	7	830	0	0	0	0	0	0	0	0	0	0
AT1G30030	3012	1	234	0	0	0	0	0	0	0	0	0	0
AT1G30050	1170	2	201	0	0	0	0	0	0	0	0	0	0
AT1G30060	531	4	20	0	0	0	0	0	0	0	0	0	0
AT1G30140	975	2	45	0	0	0	0	0	0	0	0	0	0
AT1G30170	1101	3	95	0	0	0	0	0	0	0	0	0	0
AT1G30180	3329	1	296	0	0	0	0	0	0	0	0	0	0
AT1G30310	447	1	78	0	0	0	0	0	0	0	0	0	0
AT1G30473	720	3	413	0	0	0	0	0	0	0	0	0	0
AT1G30560	1533	1	56	0	0	0	0	0	0	0	0	0	0
AT1G30610	3021	8	215	0	0	0	0	0	0	0	0	0	0
AT1G30660	966	11	387	0	0	0	0	0	0	0	0	0	0
AT1G30670	933	2	824	0	0	0	0	0	0	0	0	0	0
AT1G30780	1449	5	29	0	0	0	0	0	0	0	0	0	0
AT1G30790	1354	1	55	0	0	0	0	0	0	0	0	0	0
AT1G30920	1203	1	71	0	0	0	0	0	0	0	0	0	0
AT1G30921	1127	1	54	0	0	0	0	0	0	0	0	0	0
AT1G30922	636	1	26	0	0	0	0	0	0	0	0	0	0
AT1G30925	1136	1	59	0	0	0	0	0	0	0	0	0	0
AT1G30950	1329	1	35	0	0	0	0	0	0	0	0	0	0
AT1G30975	297	1	47	0	0	0	0	0	0	0	0	0	0
AT1G30990	459	2	415	0	0	0	0	0	0	0	0	0	0
AT1G31000	1092	2	119	0	0	0	0	0	0	0	0	0	0
AT1G31030	2619	1	746	0	0	0	0	0	0	0	0	0	0
AT1G31060	360	1	257	0	0	0	0	0	0	0	0	0	0
AT1G31080	1068	1	62	0	0	0	0	0	0	0	0	0	0
AT1G31090	936	2	38	0	0	0	0	0	0	0	0	0	0
AT1G31100	3385	1	117	0	0	0	0	0	0	0	0	0	0
AT1G31166	366	1	287	0	0	0	0	0	0	0	0	0	0
AT1G31200	543	3	30	0	0	0	0	0	0	0	0	0	0
AT1G31260	1095	3	623	0	0	0	0	0	0	0	0	0	0
AT1G31310	1480	2	17	0	0	0	0	0	0	0	0	0	0
AT1G31370	582	3	62	0	0	0	0	0	0	0	0	0	0
AT1G31390	807	4	192	0	0	0	0	0	0	0	0	0	0
AT1G31400	837	4	16	0	0	0	0	0	0	0	0	0	0
AT1G31450	1338	1	225	0	0	0	0	0	0	0	0	0	0
AT1G31510	930	3	45	0	0	0	0	0	0	0	0	0	0
AT1G31520	399	3	129	0	0	0	0	0	0	0	0	0	0
AT1G31530	852	6	18	0	0	0	0	0	0	0	0	0	0
AT1G31620	336	4	209	0	0	0	0	0	0	0	0	0	0
AT1G31630	1020	1	194	0	0	0	0	0	0	0	0	0	0
AT1G31640	1395	2	266	0	0	0	0	0	0	0	0	0	0
AT1G31670	2226	7	300	0	0	0	0	0	0	0	0	0	0
AT1G31690	1263	4	251	0	0	0	0	0	0	0	0	0	0
AT1G31740	2361	15	166	0	0	0	0	0	0	0	0	0	0
AT1G31790	1868	1	75	0	0	0	0	0	0	0	0	0	0
AT1G31814	1826	1	52	0	0	0	0	0	0	0	0	0	0
AT1G31840	2073	1	305	0	0	0	0	0	0	0	0	0	0
AT1G31983	1564	1	760	0	0	0	0	0	0	0	0	0	0
AT1G32030	1002	1	224	0	0	0	0	0	0	0	0	0	0
AT1G32040	1227	6	299	0	0	0	0	0	0	0	0	0	0
AT1G32045	188	1	40	0	0	0	0	0	0	0	0	0	0
AT1G32130	1853	11	185	0	0	0	0	0	0	0	0	0	0
AT1G32140	1776	2	200	0	0	0	0	0	0	0	0	0	0
AT1G32180	2940	3	19	0	0	0	0	0	0	0	0	0	0
AT1G32280	339	2	240	0	0	0	0	0	0	0	0	0	0
AT1G32300	1788	3	38	0	0	0	0	0	0	0	0	0	0
AT1G32320	918	1	290	0	0	0	0	0	0	0	0	0	0
AT1G32375	1269	3	265	0	0	0	0	0	0	0	0	0	0
AT1G32390	579	1	299	0	0	0	0	0	0	0	0	0	0
AT1G32420	909	1	110	0	0	0	0	0	0	0	0	0	0
AT1G32480	885	2	193	0	0	0	0	0	0	0	0	0	0
AT1G32510	852	4	74	0	0	0	0	0	0	0	0	0	0
AT1G32550	810	6	514	0	0	0	0	0	0	0	0	0	0
AT1G32560	696	2	408	0	0	0	0	0	0	0	0	0	0
AT1G32585	663	1	56	0	0	0	0	0	0	0	0	0	0
AT1G32630	795	2	27	0	0	0	0	0	0	0	0	0	0
AT1G32710	405	3	367	0	0	0	0	0	0	0	0	0	0
AT1G32763	246	2	134	0	0	0	0	0	0	0	0	0	0
AT1G32850	2679	12	81	0	0	0	0	0	0	0	0	0	0
AT1G32880	552	3	81	0	0	0	0	0	0	0	0	0	0
AT1G32890	4879	1	36	0	0	0	0	0	0	0	0	0	0
AT1G32910	1395	2	297	0	0	0	0	0	0	0	0	0	0
AT1G32960	2599	9	136	0	0	0	0	0	0	0	0	0	0
AT1G32970	2205	10	30	0	0	0	0	0	0	0	0	0	0
AT1G32975	363	2	117	0	0	0	0	0	0	0	0	0	0
AT1G33010	1086	3	65	0	0	0	0	0	0	0	0	0	0
AT1G33020	1647	2	287	0	0	0	0	0	0	0	0	0	0
AT1G33055	351	1	35	0	0	0	0	0	0	0	0	0	0
AT1G33070	498	3	215	0	0	0	0	0	0	0	0	0	0
AT1G33160	523	1	62	0	0	0	0	0	0	0	0	0	0
AT1G33180	308	1	70	0	0	0	0	0	0	0	0	0	0
AT1G33190	869	1	328	0	0	0	0	0	0	0	0	0	0
AT1G33200	2912	1	667	0	0	0	0	0	0	0	0	0	0
AT1G33380	283	1	59	0	0	0	0	0	0	0	0	0	0
AT1G33420	2501	3	166	0	0	0	0	0	0	0	0	0	0
AT1G33480	1527	4	139	0	0	0	0	0	0	0	0	0	0
AT1G33510	1027	1	183	0	0	0	0	0	0	0	0	0	0
AT1G33530	1326	2	45	0	0	0	0	0	0	0	0	0	0
AT1G53035	852	1	32	0	0	0	6	0	0	0	0	0	0
AT4G01730	1500	8	260	16	7	9	12	16	5	2	0	9	2
AT2G02000	1711	6	45	0	0	0	1	5	0	0	0	0	0
AT3G46150	429	3	146	0	1	0	0	0	0	0	0	0	0
AT5G49200	1260	1	99	0	0	0	0	0	17	0	0	0	0
AT3G16970	423	1	269	0	0	0	0	3	0	0	0	0	0
AT1G03620	798	9	32	7	8	1	19	2	25	6	0	12	0
AT2G38450	628	3	178	72	99	114	109	71	77	19	0	57	45
AT5G13830	675	6	141	0	0	0	0	0	11	3	0	21	0
AT3G29200	1370	6	246	36	31	34	18	31	29	48	7	24	52
AT4G08630	2538	20	145	0	0	0	0	0	0	0	0	0	0
AT1G64960	3507	6	324	0	0	0	0	0	0	3	0	0	0
AT4G16780	1167	4	551	7	36	4	2	0	13	21	52	29	14
AT4G30390	782	3	130	122	20	53	32	15	0	0	0	2	0
AT3G22430	1224	1	230	0	0	7	0	0	8	5	0	0	0
AT4G13560	605	3	84	0	137	7	0	7	0	123	12	0	0
AT2G46840	618	2	451	0	0	0	0	0	22	0	0	0	0
AT3G60330	2886	21	29	0	3	0	53	0	0	0	0	69	0
AT3G15470	3370	7	91	3	0	0	2	8	10	0	0	0	1
AT4G20430	2571	10	78	7	49	7	12	14	2	41	2	17	22
AT2G17250	1998	15	361	4	46	24	28	6	71	10	7	83	7
AT5G18880	888	1	101	0	0	0	0	0	0	0	0	0	0
AT3G09480	381	1	111	14	15	0	0	0	0	14	1	0	4
AT4G27470	1102	2	699	0	0	0	0	0	46	3	3	17	45
AT1G59960	1175	4	115	110	19	35	157	7	28	5	28	65	0
AT4G13840	1642	2	207	0	1	142	2	130	0	5	122	0	328
AT4G23410	855	3	30	4	0	2	31	8	0	2	1	22	0
AT5G45160	2753	22	230	34	20	16	35	3	47	26	26	13	30
AT2G12170	348	4	242	0	0	1	0	0	0	0	0	0	0
AT1G21060	1537	10	309	17	0	7	0	3	0	0	1	0	0
AT3G11690	1491	1	74	3	3	14	32	33	0	0	0	0	0
AT1G76610	681	1	85	0	0	0	0	0	0	0	0	0	0
AT4G19210	2276	13	267	247	345	144	300	126	104	119	95	148	125
AT3G54230	3490	17	315	63	24	26	3	27	51	86	35	18	28
AT4G35510	1474	2	333	10	3	13	26	15	24	17	94	42	10
AT3G23580	1476	9	487	20	35	0	1	3	20	51	19	13	11
AT4G12410	635	1	38	0	16	2	5	2	0	7	0	1	28
AT5G63930	3416	2	168	40	11	3	50	8	29	13	4	31	0
AT2G42770	1127	5	190	36	31	64	50	28	0	40	24	13	0
AT2G35800	3115	7	280	9	95	75	21	41	22	28	55	14	80
AT4G33495	1230	1	300	0	0	2	0	0	18	8	21	0	0
AT3G28490	968	7	102	0	0	0	0	12	0	3	0	0	0
AT5G32440	1074	5	609	31	11	39	0	13	199	78	139	325	128
AT1G49790	852	2	274	0	4	3	0	0	0	0	0	0	0
AT3G16100	940	7	243	196	64	82	75	88	104	49	52	97	34
AT1G01220	3168	7	206	8	39	50	26	35	8	28	12	7	43
AT5G16520	1998	8	256	10	7	20	17	5	31	1	14	11	16
AT4G18905	1920	16	239	81	52	0	0	0	83	4	43	41	0
AT5G54200	2694	7	491	9	36	10	11	16	39	24	12	15	63
AT3G14520	2028	7	700	0	0	0	0	0	0	0	0	0	218
AT5G28040	1733	1	30	15	0	3	3	2	8	0	5	0	13
AT5G62930	1013	5	138	78	140	40	154	144	0	8	30	41	65
AT1G08860	1755	16	21	0	11	0	0	0	0	1	0	0	38
AT3G25100	2211	1	575	0	3	1	0	0	16	3	0	0	0
AT3G50840	2129	4	198	0	0	12	9	0	0	0	10	4	0
AT5G22940	1956	4	46	0	0	0	0	0	0	0	0	0	0
AT2G35530	1711	13	201	84	52	15	20	21	0	34	17	20	41
AT3G56260	1010	2	569	0	26	1	0	2	0	24	0	0	0
AT3G48200	3586	13	322	0	89	113	0	44	0	76	110	0	114
AT5G16360	1111	2	561	0	0	0	0	0	0	0	0	0	0
AT2G45920	1557	6	255	435	5	11	71	48	292	3	6	90	51
AT1G30960	1439	7	191	17	8	6	11	4	3	4	1	14	0
AT1G44180	1594	4	82	84	0	0	0	0	254	0	0	0	0
AT1G73780	297	1	140	0	0	0	8	0	0	0	0	2	0
AT5G25100	2303	7	280	10	97	45	55	49	41	25	61	158	172
AT1G72170	537	3	121	73	100	38	124	87	44	17	44	163	105
AT1G74200	2450	1	358	43	8	0	0	0	27	0	0	0	2
AT4G30780	2145	6	280	87	60	17	58	12	89	11	41	38	16
AT4G35930	1515	5	39	41	39	6	45	3	0	4	8	27	0
AT4G20160	3567	6	110	0	9	0	0	0	0	0	0	0	0
AT2G14920	1002	2	156	0	0	0	0	0	0	0	0	14	0
AT5G59460	856	5	57	16	13	13	24	19	0	0	0	0	0
AT5G35720	1215	1	97	0	0	0	0	0	0	0	0	0	0
AT5G66290	749	6	28	35	18	58	60	27	0	5	0	2	0
AT1G72250	3784	18	202	8	47	0	13	3	0	0	0	0	0
AT5G67180	1256	9	236	4	30	5	0	21	4	15	0	0	7
AT5G60050	1978	2	244	33	0	4	3	17	0	10	4	22	0
AT1G70300	2859	6	128	0	0	0	24	0	0	0	0	7	0
AT2G04360	1237	6	76	19	16	36	8	63	0	0	8	0	2
AT4G28220	4493	9	82	3	0	9	19	4	0	9	0	2	0
AT1G15150	1658	7	669	0	0	0	0	0	0	0	0	1	0
AT1G32170	1296	4	177	64	0	7	74	118	111	15	45	91	247
AT2G19620	1184	10	348	0	39	11	8	23	35	51	7	35	0
AT1G77870	635	3	95	0	20	5	2	30	0	2	0	0	0
AT4G17210	1584	2	168	0	0	0	0	0	0	1	0	0	0
AT3G05850	2572	3	32	19	11	17	4	40	10	0	1	0	0
AT5G61660	716	1	50	0	9	100	12	6	0	0	2	0	0
AT5G26990	669	5	77	43	5	9	16	26	16	5	36	14	8
AT3G23170	794	1	262	230	55	18	53	113	136	18	28	28	20
AT2G41640	1805	3	314	84	0	1	24	47	111	0	12	34	0
AT5G05790	1343	2	172	0	4	23	44	0	0	0	6	24	0
AT2G35612	261	1	99	0	0	0	5	0	0	0	0	0	0
AT1G69370	1261	6	134	32	160	29	82	42	0	5	10	9	5
AT5G62460	1310	8	472	77	118	29	12	29	207	11	1	10	1
AT4G23270	2099	7	75	185	0	57	39	0	209	2	66	30	1
AT5G24920	444	2	234	0	0	9	3	0	0	3	2	21	0
AT5G19960	1323	9	186	14	84	56	44	58	0	21	47	18	1
AT5G54870	1805	7	568	78	63	26	4	22	21	44	8	12	67
AT4G30250	1539	1	581	0	0	0	0	0	0	2	0	0	0
AT5G03420	1752	10	324	0	0	0	0	0	0	0	0	0	0
AT1G79700	1147	8	665	0	9	4	0	2	0	2	0	0	0
AT4G20330	1148	5	150	69	30	16	71	67	53	34	70	20	83
AT5G55980	342	1	184	0	0	0	0	0	0	0	1	0	0
AT4G03340	2060	4	18	10	2	0	50	34	0	2	0	16	0
AT1G06890	1439	9	157	138	54	58	77	5	8	8	0	0	0
AT5G19910	854	6	253	10	0	6	14	4	0	4	0	3	0
AT2G16730	2765	18	923	0	0	0	0	0	0	20	0	0	0
AT4G13080	879	4	443	0	0	0	0	5	0	0	0	0	0
AT3G07820	1400	4	197	0	313	0	0	50	0	234	2	0	0
AT2G31230	883	1	84	0	0	0	3	0	0	0	0	0	0
AT2G44200	1961	3	180	0	0	0	5	0	3	0	1	0	0
AT4G26170	1262	1	76	0	0	0	2	0	0	0	0	0	0
AT3G02920	1169	10	607	10	3	1	0	2	10	1	0	0	0
AT5G59740	1457	12	45	10	0	0	0	4	0	1	0	0	0
AT5G54670	2835	17	85	64	15	3	68	30	0	0	0	0	0
AT3G53870	976	5	188	720	600	393	1217	542	322	1308	286	1138	150
AT1G30280	1654	5	357	0	0	0	0	0	0	7	8	0	36
AT3G18970	2024	2	79	0	26	2	30	7	0	2	0	13	0
AT1G11610	1494	4	74	0	0	0	0	0	0	0	0	0	0
AT5G09790	1359	5	192	39	64	7	6	32	0	5	1	0	0
AT5G03140	2427	1	170	23	18	51	29	46	0	2	4	0	0
AT3G22930	821	3	215	87	3	2	57	0	0	0	0	5	0
AT2G43420	2027	12	53	1	4	0	14	0	7	0	0	14	56
AT2G27150	4344	10	162	0	0	0	0	0	0	0	0	0	0
AT2G31160	935	1	858	0	0	0	0	0	0	0	0	0	0
AT1G07500	225	2	67	12	0	0	0	0	0	3	0	0	0
AT3G19190	5754	12	39	0	0	0	0	0	0	0	0	0	10
AT1G55820	1728	9	483	0	0	0	0	0	29	0	0	0	0
AT1G18620	3307	5	235	3	93	78	15	141	3	132	186	21	38
AT3G02990	1857	3	49	0	0	0	6	0	0	0	0	0	0
AT5G09970	2159	2	326	4	1	10	0	0	0	0	0	0	0
AT5G21970	1629	2	497	0	0	0	0	0	26	2	0	19	10
AT2G17650	1931	2	33	0	0	5	0	4	0	1	0	0	0
AT4G33140	1521	6	42	8	55	16	20	57	0	0	0	0	0
AT5G19650	666	1	176	32	0	0	9	0	22	0	0	0	0
AT3G61340	1403	1	593	14	0	0	0	0	0	0	0	0	0
AT1G53030	468	2	193	70	22	40	90	49	4	0	14	17	26
AT1G33230	1499	10	17	3	3	0	7	3	0	0	0	0	0
AT3G50480	936	2	301	14	16	224	2	17	0	3	30	0	0
AT1G79520	1425	6	97	209	34	11	44	35	30	8	0	6	0
AT5G67070	752	1	122	73	312	198	82	247	9	255	65	59	117
AT1G08065	792	6	92	0	45	0	0	1	0	8	0	0	0
AT5G47310	1088	5	173	0	58	52	50	54	0	0	0	0	0
AT2G33320	2569	1	80	0	0	0	0	0	0	0	0	0	0
AT3G27390	2035	8	206	10	14	37	62	28	0	5	61	77	10
AT5G41190	1809	5	206	0	0	0	0	0	0	0	0	0	0
AT2G26280	2312	7	131	74	26	54	31	85	0	5	7	2	0
AT1G36940	1009	1	199	14	8	13	9	4	2	3	0	0	0
AT5G56530	1702	7	22	0	29	38	21	34	0	5	19	10	48
AT4G22840	1463	8	172	14	22	3	27	47	27	1	1	21	1
AT2G44550	1473	4	213	0	0	0	0	49	0	0	0	0	70
AT5G64510	1618	3	121	4	3	1	15	2	4	0	0	0	0
AT5G17670	1088	6	40	0	0	4	0	4	0	1	0	1	0
AT2G26710	1956	4	193	147	61	6	38	48	33	2	0	13	10
AT4G39235	658	3	160	5	0	5	3	9	0	0	0	0	0
AT1G76150	1239	11	557	89	40	22	13	58	126	8	56	41	127
AT2G06925	658	4	557	0	53	11	0	20	0	6	14	9	0
AT5G64230	1403	2	80	28	14	8	4	12	0	0	0	0	0
AT5G44020	1131	3	155	0	184	1348	900	216	0	13	134	85	107
AT5G53170	2778	17	152	87	153	160	63	173	0	24	6	0	0
AT2G46450	2074	8	29	34	2	28	6	6	0	17	17	1	0
AT2G04700	806	6	54	0	0	5	5	7	0	7	6	0	0
AT3G16480	1822	13	152	89	163	53	100	58	46	58	27	72	49
AT2G45440	1700	3	1042	0	0	0	0	0	57	23	23	26	4
AT5G10610	1616	1	24	3	0	0	7	0	0	0	0	0	0
AT2G36695	537	2	143	0	0	0	0	53	0	0	0	0	0
AT3G01350	1692	4	35	0	0	1	5	0	0	4	0	0	0
AT1G65610	2115	5	450	10	0	0	4	0	22	0	0	26	0
AT2G40010	1153	4	213	33	44	19	38	32	0	15	16	71	21
AT1G11940	1472	10	213	37	15	24	18	23	0	4	11	0	33
AT5G42350	2120	2	57	6	10	1	6	0	0	0	0	1	0
AT4G37240	699	1	210	114	30	17	14	36	211	20	0	20	59
AT2G42975	730	3	28	3	0	0	0	0	0	0	0	0	0
AT5G14105	561	2	426	38	17	10	18	7	5	8	1	15	0
AT3G14340	381	1	312	0	0	3	0	2	0	4	19	0	14
AT3G46060	1105	9	328	233	276	108	242	134	227	173	145	176	217
AT1G70890	818	2	19	0	0	2	0	0	0	0	0	0	0
AT1G33360	2441	15	68	20	50	24	12	50	0	13	3	0	0
AT1G57600	1872	19	545	1	0	0	0	0	0	13	14	9	0
AT3G20475	1196	15	106	3	3	3	15	9	0	1	0	0	0
AT2G40880	607	2	263	0	37	97	15	85	0	11	44	1	16
AT3G55510	2219	9	74	14	0	13	65	0	0	0	0	0	0
AT5G39100	835	2	140	17	0	0	0	0	4	0	1	2	0
AT3G13810	2103	3	142	5	273	26	24	68	0	44	9	18	50
AT4G35310	2176	8	332	104	26	129	90	24	245	153	148	327	222
AT5G18740	1830	3	135	0	0	2	0	0	0	3	0	0	0
AT5G48030	1740	18	233	94	63	32	18	17	79	68	24	48	24
AT3G30530	522	1	66	6	6	3	0	3	0	0	3	0	0
AT5G62790	1814	12	103	30	468	363	64	465	0	130	112	26	332
AT3G53920	2017	9	82	5	46	113	1	59	0	21	54	0	75
AT1G65860	1591	7	139	0	0	21	2	0	0	0	3	0	0
AT1G09220	1177	1	67	2	3	0	1	0	0	0	1	4	0
AT1G25240	1263	1	122	0	52	0	0	0	0	0	0	0	0
AT5G27600	2313	23	116	0	0	4	0	0	0	0	0	0	0
AT5G21326	1784	15	384	55	44	81	12	27	57	41	86	11	89
AT1G02900	579	1	30	13	0	1	235	2	18	1	6	83	0
AT5G64420	4224	8	116	171	73	56	140	37	0	33	7	69	0
AT3G52730	531	3	463	208	113	90	164	121	120	22	130	416	192
AT1G13770	1501	15	147	47	108	14	1	15	0	0	0	0	0
AT4G30220	476	5	41	31	125	54	206	87	0	3	0	0	0
AT5G06140	1427	10	244	148	209	107	108	65	96	106	80	77	109
AT5G11130	1011	2	57	0	17	0	0	0	0	0	0	0	0
AT3G53540	3378	5	146	6	0	0	1	0	0	10	0	1	0
AT2G46535	748	2	102	19	13	6	89	75	0	2	0	1	23
AT3G52400	1336	2	63	52	19	24	84	0	55	0	82	31	0
AT2G42250	1685	2	20	0	0	0	11	0	0	0	0	0	0
AT4G14455	844	6	17	8	10	23	49	44	0	1	15	25	0
AT5G58990	806	3	58	37	18	21	52	33	0	5	2	8	13
AT1G30835	1178	2	430	6	11	12	5	4	173	9	33	31	1
AT1G11080	1943	10	30	0	0	0	0	1	0	0	0	1	0
AT2G23000	1505	14	140	0	3	1	4	46	0	11	0	0	0
AT1G06070	1893	5	180	50	29	27	26	32	0	8	11	0	0
AT1G66150	3257	2	47	1	4	0	0	0	0	0	0	0	0
AT1G75620	1818	1	327	0	1	0	5	13	0	0	0	0	0
AT1G34180	2019	5	126	52	0	26	0	0	28	0	0	0	0
AT3G23605	705	1	128	7	2	13	27	22	0	0	0	0	0
AT4G15640	1511	11	301	46	18	21	54	3	0	21	15	75	0
AT2G35410	1100	4	109	8	159	257	16	263	0	8	0	0	0
AT5G64410	2343	5	67	46	89	43	24	82	92	58	17	12	54
AT3G10630	1749	1	255	12	28	9	16	1	0	3	2	0	0
AT5G36925	347	2	131	7	0	0	0	7	0	0	0	0	0
AT3G46530	2972	1	135	0	11	24	0	0	0	0	0	0	0
AT3G56850	1729	3	214	22	31	34	35	15	4	29	1	10	1
AT2G34850	1106	6	188	1	9	0	10	8	8	0	0	0	0
AT1G75800	1507	3	492	146	141	140	34	56	417	170	330	335	237
AT2G41140	2148	11	266	74	120	63	48	32	60	60	21	16	48
AT4G38050	2300	10	680	0	0	0	0	0	6	0	0	2	0
AT5G23550	980	6	336	17	0	11	7	22	46	5	0	6	13
AT5G65470	1944	8	111	108	114	45	54	122	0	0	0	0	0
AT5G43420	1456	1	280	0	0	1	32	0	0	0	4	12	0
AT1G21840	1169	1	478	1	0	0	0	0	0	0	0	0	0
AT3G09210	1170	4	87	0	13	9	24	10	0	4	13	0	88
AT4G08280	726	4	122	57	38	107	66	122	63	5	118	75	119
AT2G24710	2688	5	242	0	0	0	0	0	0	0	0	5	0
AT3G06940	2608	3	45	3	3	5	10	0	0	0	0	0	0
AT1G32080	1807	8	282	0	275	399	0	593	0	176	372	0	676
AT1G05730	1146	3	313	0	0	1	0	0	0	0	0	0	0
AT5G07070	1681	1	413	2	0	0	0	0	0	0	0	0	0
AT2G34640	1889	10	179	8	22	58	5	52	15	19	9	12	10
AT5G14470	1316	6	156	0	0	0	17	4	0	0	0	0	0
AT2G17442	413	7	152	0	0	0	0	0	2	0	0	0	0
AT3G62690	1347	1	103	0	12	4	36	18	0	5	0	0	0
AT1G16030	2330	1	198	0	0	0	2	0	90	0	0	0	2
AT4G25760	763	1	207	0	50	26	10	30	0	7	2	46	6
AT4G22530	1048	2	394	244	2	8	53	5	501	3	8	31	21
AT5G23120	1410	8	1100	0	0	0	0	0	0	138	380	3	109
AT3G56690	3409	11	216	5	5	4	39	10	29	2	0	11	0
AT3G56110	1075	1	82	32	69	21	92	82	0	4	0	21	87
AT5G12030	631	1	96	192	0	0	0	0	214	0	0	0	0
AT3G60245	592	5	16	0	13	2	24	22	0	0	0	13	0
AT2G42190	883	2	42	40	16	28	24	38	0	4	36	0	0
AT4G13360	1797	10	121	0	0	0	0	0	5	0	0	0	0
AT2G44710	2949	12	40	44	20	36	39	30	38	0	8	18	6
AT3G26380	2172	13	144	0	64	36	14	46	0	32	16	29	9
AT1G26470	653	5	73	98	6	40	80	37	0	0	0	0	0
AT1G80330	1068	2	263	0	0	0	0	1	0	0	0	0	0
AT3G57080	856	4	33	1	2	11	8	0	13	0	0	2	7
AT2G47180	1355	4	222	48	0	12	26	0	0	0	4	0	0
AT4G19720	1147	2	164	30	0	0	0	0	394	0	0	22	0
AT1G21790	1232	3	272	17	8	12	7	56	0	6	0	0	49
AT3G08810	1063	1	32	0	0	0	0	0	0	3	0	0	0
AT3G53850	877	3	136	14	22	40	62	30	22	17	27	13	49
AT1G54890	1131	2	100	1	0	0	68	0	0	0	0	36	0
AT4G25520	2583	9	279	72	30	18	17	7	72	14	21	17	86
AT1G74760	768	6	99	0	0	0	38	0	0	0	0	7	0
AT2G01680	2014	3	175	34	58	38	41	58	3	11	58	74	31
AT1G05170	1852	11	286	4	0	9	8	14	12	7	6	26	43
AT1G74950	1230	5	90	42	197	51	103	130	0	23	72	58	0
AT2G18700	2800	3	211	141	0	57	27	14	180	10	58	17	11
AT5G05240	2116	7	186	7	2	1	7	0	0	3	0	0	0
AT4G34160	1646	4	512	138	67	26	13	15	325	46	22	85	10
AT3G52100	2091	13	956	0	0	0	0	0	0	0	0	5	0
AT2G03090	1358	4	65	76	180	32	312	133	50	103	10	131	151
AT1G04360	1422	1	244	0	0	0	12	0	0	0	0	0	0
AT3G60030	2946	10	182	37	114	32	16	24	0	30	30	15	0
AT5G13390	3380	4	410	50	22	10	0	4	92	60	8	111	73
AT1G68585	847	3	186	0	0	10	0	1	0	14	2	0	0
AT4G26050	1500	4	794	0	0	0	0	0	0	0	0	12	0
AT2G37390	1224	3	152	0	0	0	11	0	0	0	0	1	0
AT4G32770	1689	10	245	0	0	0	0	0	0	0	0	0	10
AT5G41300	864	2	33	0	0	0	39	0	0	0	0	22	0
AT3G25690	3379	9	330	6	158	407	2	149	0	204	344	20	223
AT2G13660	856	2	365	0	0	0	0	0	0	1	0	0	0
AT4G24275	539	1	54	197	6	13	56	3	0	0	1	0	0
AT1G53500	2526	3	90	110	199	84	173	140	140	81	18	42	146
AT3G24520	1725	2	53	0	0	0	0	2	0	0	0	0	0
AT1G68440	1241	1	474	25	102	157	29	37	151	219	257	202	126
AT1G69950	2204	1	30	7	10	9	15	5	0	7	0	4	0
AT1G27710	879	1	98	0	334	0	0	0	0	323	3	0	0
AT3G04200	841	2	232	0	0	0	0	0	0	0	1	0	0
AT5G62320	890	2	331	0	33	0	0	0	0	6	0	0	0
AT3G21040	1605	1	174	0	0	0	0	0	3	1	0	0	0
AT5G35550	972	3	205	0	0	0	0	33	0	0	0	0	0
AT1G05310	1182	5	29	0	3	9	19	2	0	1	0	0	0
AT1G62360	1362	4	210	0	69	15	0	34	0	8	0	0	0
AT4G17500	1017	1	149	757	26	38	56	0	21	0	22	0	0
AT2G18380	624	2	219	0	0	0	0	0	0	0	0	0	0
AT2G17070	792	1	42	0	0	0	31	0	0	0	0	4	0
AT1G65840	2179	9	70	23	0	0	0	0	0	0	0	0	0
AT5G04390	1418	1	194	3	5	4	0	0	0	2	0	0	0
AT5G06940	2619	2	153	0	0	0	0	0	0	3	0	0	0
AT4G09980	3404	6	400	21	53	28	26	3	20	14	0	6	10
AT4G21980	591	6	149	353	77	81	217	66	86	33	51	145	62
AT2G19500	1667	5	148	0	2	0	0	16	0	1	0	0	9
AT5G54120	579	4	161	0	0	0	0	0	0	0	0	0	1
AT1G16770	975	4	65	0	0	0	0	0	0	0	0	0	0
AT3G23200	930	3	229	7	0	10	46	3	21	0	11	32	0
AT5G54920	1882	13	131	26	23	16	20	33	5	5	0	18	67
AT1G16110	2358	3	134	0	0	3	0	0	0	0	0	0	0
AT1G69380	1685	7	53	0	0	0	0	0	0	3	0	0	0
AT5G25500	1263	1	52	0	2	0	8	0	9	8	0	9	0
AT5G40500	615	3	246	7	0	2	0	3	6	11	6	1	0
AT2G35155	2263	6	199	11	13	30	9	13	2	8	24	2	24
AT4G23460	2962	15	276	132	126	42	80	62	136	34	28	77	41
AT1G78440	1224	3	478	0	12	0	2	0	0	0	0	0	0
AT1G54780	1163	3	170	0	328	603	0	534	0	397	650	7	269
AT5G45510	4185	3	71	20	0	0	112	9	0	0	0	0	0
AT3G13782	990	9	99	0	0	0	0	0	0	0	0	2	0
AT3G07390	1196	1	35	60	28	27	14	91	0	14	0	10	0
AT5G49525	436	1	184	32	0	1	63	0	3	0	0	6	7
AT4G29735	655	4	110	6	2	0	14	15	0	0	0	12	0
AT1G71930	1168	3	358	0	0	0	0	0	0	0	0	0	13
AT1G17230	3453	2	172	1	0	0	0	0	0	0	0	0	0
AT3G51790	1160	1	20	2	0	4	0	0	0	0	0	0	0
AT3G26290	1618	3	372	0	12	4	6	15	0	4	26	0	47
AT1G76450	1402	10	568	0	0	0	0	73	0	0	3	0	0
AT3G50580	798	2	19	0	10	0	0	0	0	2	0	0	0
AT5G56000	2336	3	357	23	38	20	24	23	10	34	20	34	13
AT2G30590	1848	3	187	28	28	35	26	11	0	50	15	47	4
AT1G68660	765	3	67	5	47	6	15	35	15	6	16	15	33
AT1G49850	1093	3	46	22	8	28	35	29	0	0	1	2	0
AT4G29220	2293	13	41	0	0	0	0	0	0	3	0	0	0
AT2G28680	1278	3	201	0	48	0	0	9	0	0	0	0	0
AT5G15350	808	2	243	306	290	270	466	88	0	401	146	356	0
AT4G15975	978	1	214	8	0	4	0	0	0	0	8	0	0
AT1G58220	2946	6	530	10	16	3	0	5	35	13	5	31	41
AT3G09162	602	1	228	0	0	0	0	0	0	0	0	0	1
AT3G02170	3300	5	655	0	35	11	0	11	3	77	109	38	119
AT1G19680	2076	5	239	0	0	1	2	0	0	0	1	0	0
AT5G02460	1500	2	186	17	0	4	4	1	0	0	0	0	0
AT1G34300	2643	1	116	0	0	0	21	0	14	0	3	0	14
AT2G17580	2572	14	370	26	18	5	13	30	12	8	0	26	0
AT5G58780	1086	4	56	0	0	0	33	0	0	0	0	0	0
AT5G56740	1691	10	136	65	77	47	49	56	0	17	3	3	157
AT1G56260	752	3	452	0	13	5	2	0	0	1	0	7	0
AT1G49360	1572	5	148	34	56	23	62	40	0	25	11	16	3
AT5G23770	1317	5	249	0	0	2	0	0	3	0	0	0	0
AT1G76090	1373	1	24	7	3	9	67	18	3	4	5	13	3
AT4G19360	807	5	39	2	0	0	0	0	0	0	0	0	0
AT2G18840	1172	3	79	14	25	23	78	21	12	7	0	0	0
AT5G57670	1382	6	55	0	13	0	0	0	0	0	0	0	0
AT4G38550	2227	10	227	35	14	158	121	8	0	0	0	0	0
AT5G01110	2605	1	439	0	0	19	2	5	0	0	0	0	0
AT1G06730	1968	5	170	11	33	2	18	6	0	2	0	0	0
AT1G11130	2850	16	67	31	9	21	21	19	0	0	0	0	0
AT2G24540	1253	1	217	0	3	19	6	0	0	4	16	0	26
AT1G12410	1062	9	582	27	23	78	0	36	46	105	139	61	58
AT1G75590	873	1	405	35	24	1	0	1	1	0	1	33	0
AT1G17200	799	3	120	31	376	285	26	470	84	525	141	2	454
AT1G07050	829	3	368	1	19	9	0	14	0	0	25	0	5
AT2G34920	2647	6	235	8	1	1	14	87	0	2	0	0	25
AT1G12620	2407	2	187	0	0	0	0	0	0	0	0	0	0
AT2G44310	615	1	93	49	106	210	152	416	14	32	31	101	201
AT4G28650	3474	2	27	4	0	0	23	0	0	0	0	0	0
AT5G23780	1380	4	348	3	0	0	0	0	0	0	0	0	0
AT5G09280	894	3	120	0	0	0	0	5	0	0	0	0	0
AT1G48890	1268	1	26	8	0	0	0	0	0	2	0	0	0
AT1G12100	348	1	137	0	0	0	6	0	0	0	0	0	0
AT5G07210	1866	9	62	0	0	0	0	2	0	0	0	0	0
AT5G65410	1090	1	28	0	13	12	0	0	0	5	0	0	0
AT5G53020	2332	3	240	0	7	0	0	2	0	24	3	0	0
AT5G66052	235	1	56	0	67	78	25	39	0	1	28	5	41
AT1G68320	1073	3	256	21	1	4	0	1	96	0	0	0	0
AT5G07610	1263	1	59	0	2	0	2	0	0	0	0	0	0
AT2G27670	882	6	50	0	6	0	0	0	0	0	0	0	0
AT1G64830	1296	1	266	0	0	0	0	12	0	0	0	0	6
AT1G48420	1375	9	257	37	39	144	131	70	32	21	37	25	93
AT5G18950	1452	1	719	0	0	0	0	0	26	6	0	2	0
AT3G43810	801	2	130	129	173	151	794	317	128	121	44	215	159
AT4G37690	1708	1	123	7	14	0	7	3	14	14	0	5	3
AT1G15950	1386	5	68	227	148	96	222	104	0	0	3	0	0
AT1G31150	2197	3	137	21	5	5	13	21	0	5	12	11	37
AT4G24170	3015	8	428	0	0	0	5	0	0	0	0	0	0
AT3G18450	750	4	354	0	0	0	31	0	0	0	0	19	0
AT1G52140	891	1	759	16	2	0	0	1	89	25	8	114	61
AT1G08410	2161	7	374	31	88	5	53	3	28	2	28	96	1
AT1G59700	931	2	195	13	13	32	0	21	0	0	0	0	1
AT5G56990	675	5	76	0	0	0	0	0	1	0	14	0	0
AT5G03940	2518	14	78	4	0	0	0	0	0	0	0	0	0
AT4G30500	743	5	163	5	47	1	9	16	0	22	2	10	0
AT5G38720	1178	8	81	54	16	84	63	9	0	0	0	0	0
AT1G16280	1476	6	332	7	3	2	2	2	0	0	0	2	0
AT3G10572	1231	6	167	26	35	34	25	42	15	4	7	18	39
AT1G51950	1539	5	89	0	0	0	6	0	0	0	0	0	0
AT2G01640	643	5	92	34	0	6	25	13	21	0	0	0	0
AT1G66950	4557	20	221	0	3	0	0	0	0	0	0	0	0
AT2G01270	2029	12	177	0	0	0	0	0	0	1	0	0	0
AT1G24290	2006	1	106	0	0	0	0	0	0	0	0	2	0
AT1G79770	718	1	93	0	5	1	0	0	0	0	1	0	0
AT3G18460	555	4	153	1	0	0	0	0	0	0	0	0	0
AT3G02840	1278	1	130	2	0	0	1	0	0	0	6	0	0
AT4G23160	3890	10	37	0	0	0	0	0	8	0	0	0	0
AT2G03230	459	1	215	0	0	0	0	3	0	0	0	0	0
AT1G78510	1600	6	329	0	11	37	1	24	0	16	29	0	43
AT3G05460	617	2	166	0	0	0	0	638	0	0	0	0	292
AT1G73325	669	1	92	0	10	0	0	0	0	2	0	0	0
AT5G56140	1359	7	231	49	170	106	115	48	0	24	53	61	0
AT4G34330	1065	2	87	0	0	0	0	1	0	0	0	0	10
AT3G22620	1295	3	191	0	0	0	5	0	0	0	0	0	0
AT5G14460	1623	9	131	0	0	0	0	0	0	1	0	0	0
AT5G60190	974	2	192	19	0	11	15	2	27	3	3	2	0
AT5G56810	1308	3	260	0	0	3	0	8	0	0	1	0	3
AT4G22320	1018	3	68	2	8	4	10	0	0	1	0	14	0
AT4G27520	1364	2	143	129	448	657	122	613	84	435	273	34	442
AT2G25450	1541	3	215	375	24	766	311	2	198	4	415	164	0
AT2G30270	796	3	233	7	25	46	10	50	19	1	39	26	17
AT3G52680	1580	4	29	6	0	2	14	0	0	5	0	0	0
AT2G24310	1153	1	107	1	20	0	3	46	0	2	0	0	0
AT5G61230	1315	2	87	122	174	111	102	84	0	107	15	61	0
AT5G16940	741	2	237	13	1	4	6	5	39	0	4	14	2
AT5G11210	2490	6	62	52	0	0	6	0	0	0	0	2	0
AT4G26560	645	7	135	0	0	0	0	0	0	0	0	17	0
AT3G47990	1557	10	48	23	16	12	32	7	0	12	17	0	4
AT4G01310	1040	4	83	17	146	334	19	476	0	32	11	0	165
AT3G19220	971	3	44	0	0	20	5	26	0	0	3	0	0
AT2G21420	1407	3	422	0	0	0	0	4	0	0	0	0	0
AT2G04033	273	2	157	0	0	0	0	9	0	0	0	0	0
AT1G23170	1710	9	195	14	2	4	0	0	43	3	3	9	1
AT1G26330	3591	14	221	7	33	2	1	0	54	9	0	20	0
AT3G14620	1835	5	241	72	11	58	6	0	0	11	17	0	0
AT1G07010	1982	9	33	0	0	0	0	0	0	0	0	0	0
AT1G10240	2295	4	343	11	9	5	2	3	0	11	5	0	0
AT2G36895	878	5	473	0	26	37	0	8	20	48	148	30	3
AT2G21260	1110	6	109	0	5	0	0	1	0	0	0	0	0
AT5G51670	1425	2	264	81	0	0	1	0	0	5	0	12	0
AT1G65930	1663	15	35	55	17	38	107	13	0	0	0	24	0
AT5G61605	495	2	380	0	126	0	0	0	0	4	0	0	0
AT1G70190	1035	1	47	0	0	0	3	0	0	1	0	0	0
AT2G27020	1024	10	132	366	260	160	450	323	440	524	86	474	245
AT2G17870	1256	1	85	86	25	23	26	32	18	17	1	2	0
AT1G04200	2560	18	492	0	0	0	2	0	0	0	5	0	0
AT2G22370	975	5	17	0	0	0	0	0	0	0	0	0	0
AT5G11240	2231	14	99	84	13	29	115	24	13	15	33	50	4
AT3G44790	975	4	150	0	0	0	0	0	0	0	0	0	0
AT1G74010	1348	3	807	4	0	0	0	0	77	0	1	31	0
AT5G40190	734	1	97	50	164	94	101	51	30	24	31	56	91
AT2G20810	1915	2	254	42	39	29	42	13	0	42	50	53	0
AT1G17970	1505	5	132	0	2	24	2	3	0	0	0	0	0
AT3G23750	2952	2	148	107	116	63	79	117	7	85	13	32	30
AT4G39600	1104	1	450	0	0	0	0	0	21	4	18	2	0
AT3G22400	2922	9	208	3	8	2	33	33	1	25	15	18	5
AT4G05180	1037	3	178	0	675	3793	1	1842	0	739	2001	0	801
AT3G04960	2040	1	353	0	25	0	0	11	0	79	3	0	48
AT4G32680	1149	2	83	28	37	14	24	40	0	2	0	0	0
AT1G63740	3241	4	299	0	0	0	0	0	0	0	0	0	0
AT1G63910	1288	3	215	0	12	0	4	7	0	0	0	0	0
AT5G02050	1119	3	278	219	91	51	167	15	90	39	7	110	35
AT4G16447	603	1	221	22	0	7	48	0	66	10	7	33	62
AT4G30070	565	2	339	0	0	0	0	31	0	0	0	0	69
AT4G01130	1160	5	131	0	0	0	0	0	0	0	0	0	0
AT2G05850	1584	3	64	0	0	0	0	2	0	0	0	0	0
AT1G70060	4818	21	141	0	0	0	0	0	0	0	0	0	0
AT2G05260	1333	3	499	23	13	10	2	4	74	6	14	25	28
AT3G16370	1518	5	34	0	0	0	0	4	0	0	0	0	0
AT5G55540	4269	2	144	34	81	3	12	8	0	24	14	6	0
AT3G12345	776	1	33	9	20	191	0	66	0	0	0	0	0
AT3G49980	1149	1	410	3	0	0	0	0	0	0	0	0	0
AT2G46690	738	1	283	0	0	30	78	5	0	0	17	107	0
AT4G31805	1035	3	46	0	0	0	0	0	0	4	0	0	0
AT1G13740	1591	2	116	42	28	12	15	34	0	7	10	2	30
AT2G21120	1689	9	166	40	24	42	36	47	0	5	4	17	0
AT4G25780	888	1	153	0	19	26	0	11	0	8	10	0	1
AT2G43230	1999	7	469	0	32	0	0	0	10	11	0	0	0
AT2G39830	1787	11	118	1	50	6	8	34	0	4	3	2	10
AT3G63280	1980	16	349	0	0	0	3	0	4	0	1	79	0
AT5G51170	1035	6	38	13	0	7	20	19	28	6	0	5	0
AT3G20660	1802	2	92	68	17	15	21	15	0	0	10	0	0
AT1G72430	720	1	128	116	4	189	105	21	0	2	244	30	0
AT5G13680	4121	5	222	74	16	25	43	53	64	35	6	62	17
AT2G33690	390	1	47	0	0	0	0	0	0	0	0	0	0
AT3G22160	1129	1	535	86	6	10	4	4	292	5	38	0	3
AT4G25380	393	1	30	28	0	2	16	0	0	0	0	0	0
AT1G10690	641	1	225	17	3	6	25	10	53	2	1	0	0
AT1G79410	1754	1	601	0	0	0	0	0	0	0	0	0	0
AT3G58150	736	4	451	0	0	0	0	4	0	0	0	0	0
AT5G50180	1436	6	395	44	57	76	56	56	28	153	8	55	110
AT1G70760	1300	5	59	0	0	1	0	0	0	0	9	3	0
AT5G22120	1444	7	135	59	31	26	38	40	18	9	39	5	1
AT4G04570	2089	7	105	4	19	38	0	7	13	0	50	2	39
AT4G25440	1799	10	25	36	15	13	25	27	0	3	5	30	0
AT1G17145	1419	9	116	27	15	28	7	49	7	11	25	0	3
AT3G48720	1654	2	163	0	4	0	0	83	0	8	29	0	0
AT1G21160	3603	13	205	27	33	7	1	11	0	9	0	7	0
AT1G28510	1019	4	478	14	51	47	43	5	0	2	36	59	0
AT1G71360	1380	1	542	0	0	0	0	0	0	21	28	0	0
AT3G63170	1927	4	136	0	0	0	0	0	0	0	0	0	0
AT1G52270	661	1	279	0	0	3	8	0	0	0	5	0	0
AT2G24180	1701	2	421	0	0	0	0	0	0	0	20	0	0
AT5G24120	1903	6	93	0	13	16	0	9	0	11	39	16	5
AT2G26410	1551	5	451	0	0	0	0	0	0	10	0	2	0
AT2G02810	1259	7	489	40	14	4	0	4	116	25	25	14	17
AT5G17420	3693	12	102	14	0	0	2	0	2	0	0	0	0
AT1G16440	1336	2	72	0	0	0	10	0	0	0	0	0	0
AT3G57690	369	1	82	0	755	0	0	298	0	59	0	0	46
AT3G50130	1695	3	129	0	0	0	2	0	0	0	6	0	0
AT2G28710	471	1	163	0	0	1	7	0	0	0	0	35	0
AT4G00520	1057	10	104	19	5	12	12	41	16	0	0	0	0
AT1G05020	2414	1	154	0	0	0	1	0	0	0	0	0	2
AT2G36370	2522	17	290	0	0	4	0	0	0	0	0	0	0
AT4G18190	1077	2	741	0	0	0	0	0	0	1	0	0	0
AT4G01490	5764	1	165	0	0	3	0	0	0	0	0	0	0
AT4G32890	1202	2	220	216	36	3	16	0	227	10	9	49	0
AT1G01725	451	2	93	39	35	56	9	70	42	11	6	15	1
AT3G19630	1459	7	303	61	90	27	41	24	35	33	16	131	36
AT3G20960	1583	2	21	0	0	1	5	0	0	0	0	0	0
AT4G15330	1686	2	325	0	0	0	1	0	0	0	0	0	0
AT4G29570	1085	1	451	0	0	0	0	1	0	0	0	0	0
AT3G62910	1416	15	255	3	30	34	4	42	0	6	19	0	29
AT4G10265	440	1	247	35	8	0	37	21	9	2	6	37	5
AT1G24030	1534	7	112	0	17	1	3	26	0	0	0	0	0
AT1G77060	1170	6	241	1	24	39	0	15	38	10	82	0	27
AT1G51860	2673	13	481	0	0	0	0	0	0	0	0	41	0
AT5G19160	1395	4	34	0	0	0	0	0	0	3	0	0	0
AT1G13350	2425	10	145	10	9	49	45	9	21	12	6	17	38
AT5G03010	756	1	58	0	1	5	0	0	0	0	0	0	0
AT1G08640	1241	10	77	24	64	99	53	141	29	45	123	40	156
AT1G69900	1315	2	415	0	0	1	0	1	5	0	3	0	0
AT1G27130	1095	2	101	0	0	1	6	1	0	0	0	0	0
AT3G13930	2147	20	237	250	116	101	255	164	278	105	87	280	83
AT1G02800	1764	8	75	0	96	0	0	1	0	80	0	0	0
AT4G39000	1482	5	258	0	1	0	0	0	0	2	0	0	4
AT5G58510	3157	22	172	26	31	11	12	38	22	30	5	2	29
AT4G34190	772	4	30	0	9	12	1	16	0	0	0	0	0
AT5G27920	2358	7	43	1	0	4	13	0	0	0	0	0	0
AT5G66650	1286	2	202	42	25	16	15	8	0	0	6	0	0
AT1G17500	3959	10	312	16	2	4	3	0	0	4	8	13	1
AT2G26150	1391	2	211	18	0	7	2	0	14	0	0	0	0
AT3G03920	825	4	219	8	9	5	23	0	95	3	12	25	31
AT1G58410	2801	3	194	38	0	0	18	0	22	0	0	2	0
AT4G00290	1827	7	161	23	1	4	9	11	7	2	0	2	23
AT3G48510	1183	1	203	89	0	0	0	1	22	0	0	3	3
AT1G72790	2053	1	303	120	8	23	45	9	131	6	16	23	10
AT1G68600	1813	6	176	0	77	12	0	109	0	3	0	0	41
AT1G20823	870	1	146	0	19	1	17	35	0	10	32	11	29
AT1G55330	425	1	168	87	164	240	216	275	14	5	12	7	24
AT2G44870	1117	4	713	2	0	26	0	0	26	21	107	32	38
AT2G34070	1433	5	434	0	0	1	0	0	60	14	49	18	114
AT4G38140	438	1	124	0	0	0	2	0	0	0	0	0	0
AT5G19640	1830	4	161	0	0	0	0	0	0	0	0	0	0
AT4G14650	2179	3	518	0	0	0	0	0	0	0	3	2	1
AT2G30432	445	3	260	0	44	1	0	49	0	8	0	0	11
AT2G47330	2477	4	138	13	31	12	28	17	29	13	23	17	29
AT5G58770	1092	3	568	0	0	8	0	0	0	0	18	0	0
AT2G40435	932	4	245	0	4	11	0	3	0	0	31	0	28
AT5G19590	490	1	109	0	0	0	0	0	0	0	0	0	0
AT2G16370	1804	10	173	16	27	11	38	21	109	17	15	28	232
AT5G24840	935	2	220	24	53	22	50	16	35	4	1	64	85
AT1G80520	579	1	294	0	0	0	0	1	0	0	0	0	0
AT5G61130	1025	4	247	135	355	107	164	83	452	589	86	210	282
AT2G02100	504	2	191	1147	1476	842	624	442	2125	1831	333	688	397
AT2G20510	1419	13	1330	0	0	0	0	0	0	0	0	3	0
AT5G66300	879	3	66	0	0	0	0	0	0	0	0	0	0
AT5G24270	669	8	399	0	0	0	0	0	6	0	0	0	0
AT4G09420	1497	2	66	11	0	0	38	0	13	0	0	8	0
AT1G74500	557	2	205	23	0	0	38	0	0	0	0	107	0
AT3G62640	612	1	258	0	11	0	0	16	0	6	0	0	0
AT2G06030	904	4	47	20	4	13	3	2	0	0	0	0	0
AT5G39120	666	2	114	6	0	0	54	0	0	0	0	56	0
AT3G61090	543	3	99	0	0	0	0	2	0	0	0	0	0
AT5G41940	1818	5	131	3	0	0	4	0	0	0	0	0	0
AT1G74240	1288	9	392	15	3	0	5	0	6	1	0	7	7
AT4G12130	1517	6	718	0	0	0	0	0	0	0	0	0	0
AT1G53180	1333	2	37	108	0	9	83	12	28	0	4	31	12
AT3G62455	4013	1	53	4	0	1	0	8	12	0	0	0	0
AT1G74750	2568	1	497	0	0	0	0	0	4	0	0	0	0
AT5G12000	2351	7	230	0	107	0	0	0	0	0	0	0	0
AT4G15802	585	5	340	246	227	152	198	195	0	237	109	148	0
AT1G70340	2563	4	23	0	0	0	0	0	0	1	0	0	0
AT1G76650	768	1	49	28	0	2	18	0	0	0	8	0	0
AT3G50380	9300	38	432	6	33	3	7	9	22	1	39	0	36
AT1G05720	711	4	186	57	106	95	253	74	119	31	7	78	43
AT2G17710	911	3	87	35	72	8	109	781	50	25	68	132	1243
AT1G67570	2394	4	649	0	5	34	3	0	0	0	0	0	22
AT3G07080	1748	3	166	2	0	0	1	0	66	1	0	2	5
AT3G11500	575	4	224	97	69	47	148	66	48	45	13	51	31
AT1G53830	1945	3	375	3	3	0	9	0	0	6	0	84	0
AT3G19550	679	2	62	0	0	0	0	50	0	0	0	0	0
AT5G04310	1710	5	160	1	38	6	15	0	0	0	1	0	0
AT1G15230	1030	1	555	73	41	44	55	16	39	84	33	39	0
AT2G05580	1152	1	19	0	0	0	15	13	0	0	0	1	0
AT4G19460	1697	1	139	4	2	1	2	0	0	0	0	0	0
AT5G60910	1083	8	496	0	55	1	0	116	0	90	3	12	217
AT1G01810	483	1	89	1	0	0	0	1	0	0	0	0	0
AT2G26380	1443	1	176	5	0	0	0	0	0	0	5	0	0
AT4G12860	459	1	200	0	11	0	0	0	0	0	0	0	0
AT4G02410	2265	1	237	3	10	52	6	0	8	2	1	19	3
AT5G60720	2340	10	59	0	5	4	6	0	0	2	0	0	3
AT4G22060	1402	1	199	0	0	0	0	2	0	0	0	0	0
AT4G16690	1092	3	231	2	15	19	2	73	0	0	0	0	0
AT2G47700	1502	6	99	63	108	159	73	92	0	2	7	0	0
AT4G02210	1782	5	262	6	19	18	18	9	0	3	0	1	0
AT2G04925	273	2	157	0	0	0	0	107	0	0	0	0	98
AT3G63060	1184	1	103	10	25	0	4	12	0	0	0	0	0
AT5G37055	652	4	366	0	0	0	0	0	0	0	1	21	8
AT1G62720	1699	1	159	0	0	0	0	0	0	0	0	0	0
AT5G60920	1837	7	690	29	33	48	0	20	0	59	182	225	0
AT2G19000	681	1	72	0	23	0	0	0	0	8	0	0	0
AT1G02000	1781	1	110	12	19	24	22	25	13	9	6	9	13
AT3G05040	3772	22	676	0	0	0	0	0	0	3	9	3	0
AT2G38970	2468	2	177	75	49	9	49	11	63	17	3	6	0
AT1G30000	2344	6	563	21	13	13	0	7	38	15	7	41	4
AT4G00190	1425	3	231	0	0	0	0	0	0	0	0	0	0
AT1G72540	1353	5	186	25	0	0	0	0	8	0	0	0	0
AT5G26060	674	1	130	0	0	0	0	3	0	3	0	0	0
AT1G47260	1750	5	17	0	0	0	4	0	0	0	0	0	0
AT5G16790	956	3	469	0	0	1	0	0	0	2	0	0	0
AT3G50870	1249	2	377	28	35	0	23	0	45	6	0	6	15
AT3G51130	1571	15	348	142	66	11	24	66	0	3	0	0	0
AT1G16250	1810	4	489	4	2	14	3	6	0	0	1	0	0
AT3G27540	1772	2	1002	0	0	0	0	0	3	0	6	0	0
AT1G16150	2340	3	49	0	0	0	0	0	0	0	0	2	0
AT1G25570	2296	9	174	78	110	40	83	202	4	14	0	23	6
AT5G37740	830	3	221	651	3	1	25	0	207	6	7	19	0
AT5G61730	2823	16	105	13	5	0	0	14	4	0	0	0	2
AT4G33450	1107	2	262	0	0	0	18	0	0	0	0	0	0
AT3G14690	1725	5	87	71	42	62	16	14	0	1	0	0	0
AT3G45620	1600	5	369	35	30	29	22	20	72	46	9	8	18
AT3G55400	2097	11	132	30	78	38	28	104	0	0	4	12	7
AT4G35320	787	1	342	78	23	20	36	66	85	30	20	41	130
AT1G56553	255	2	33	0	0	0	0	156	0	0	0	0	81
AT4G03060	1634	4	611	0	0	1	0	0	0	1	44	0	0
AT3G11160	714	5	104	0	3	0	0	0	0	0	0	0	0
AT3G23020	2529	1	54	4	7	8	0	1	0	1	0	0	0
AT3G55040	879	9	59	0	0	0	0	0	2	0	14	3	0
AT1G72720	639	1	149	0	4	4	0	0	0	3	0	0	51
AT1G05060	973	5	112	157	18	13	72	24	0	0	0	0	0
AT5G40760	1959	16	236	0	3	0	0	3	0	0	0	0	46
AT3G03000	845	1	282	31	0	22	31	0	39	0	8	31	0
AT3G24300	1758	1	252	2	0	0	59	0	0	0	0	55	0
AT4G25960	4057	13	143	0	0	0	0	0	0	0	0	0	0
AT5G53990	1600	1	319	51	0	1	34	0	10	0	0	33	0
AT2G28460	2115	1	154	3	0	7	2	0	1	0	0	0	0
AT5G01660	1866	9	39	0	0	2	0	1	0	0	0	0	0
AT4G36280	2161	18	601	0	2	1	0	0	0	0	0	0	0
AT2G26660	864	3	692	0	0	0	0	0	7	0	0	0	0
AT3G48150	1964	4	25	5	2	0	4	0	0	0	0	0	0
AT1G02420	1476	1	93	0	0	0	0	0	0	1	0	0	0
AT4G11530	2796	8	98	12	0	1	0	0	6	0	0	11	24
AT5G17640	2561	3	213	0	0	3	0	5	0	8	0	0	0
AT1G55260	805	3	42	0	0	0	0	0	0	39	0	0	0
AT4G33220	1875	5	17	0	16	0	0	11	0	0	0	0	0
AT1G70940	2563	6	560	53	61	77	16	10	183	20	202	54	35
AT1G13190	2527	2	381	14	5	1	0	0	0	2	0	0	0
AT4G40090	729	1	112	0	0	0	567	0	0	0	0	2	0
AT3G05250	957	7	181	3	5	5	5	7	17	0	0	0	0
AT2G44990	1857	6	93	3	0	0	0	0	0	0	0	0	0
AT1G16530	498	2	245	7	0	1	2	0	32	0	15	1	0
AT1G56150	533	1	60	15	0	29	0	14	14	0	0	0	0
AT3G58880	1365	3	117	0	11	0	0	0	0	0	0	0	0
AT2G17690	1266	1	395	0	0	0	0	0	0	0	0	0	0
AT2G17820	4040	13	162	0	0	0	0	0	0	0	0	0	0
AT4G18370	1675	8	90	0	0	0	3	0	0	0	0	0	0
AT4G21930	773	1	67	0	1	4	0	18	0	0	0	0	0
AT5G64700	1080	7	126	0	4	5	11	2	0	0	0	0	0
AT2G42920	1687	1	311	0	0	0	0	0	1	0	2	0	0
AT1G14730	1025	4	33	0	0	0	18	0	0	0	0	0	0
AT2G38490	1795	1	288	0	3	0	5	0	0	0	0	0	0
AT1G08310	1394	5	160	57	0	10	1	0	0	0	0	0	0
AT4G31920	1972	6	30	38	23	12	30	4	0	4	0	22	1
AT2G45140	1262	8	315	83	62	13	35	30	21	58	32	83	0
AT5G53815	435	1	103	0	1	8	3	2	0	0	1	0	0
AT5G48820	669	3	144	3	3	0	1	5	0	11	0	3	0
AT5G43920	1572	5	299	2	1	3	0	0	139	6	15	2	3
AT2G31580	1946	14	293	0	0	0	0	0	0	0	0	2	0
AT5G50790	1250	6	79	0	124	0	0	40	0	22	0	0	48
AT1G80180	759	1	16	1	0	49	48	4	0	0	0	0	0
AT3G27000	1551	15	93	0	3	0	5	6	0	1	0	2	0
AT2G19070	1530	2	239	0	537	0	0	0	0	621	0	0	0
AT2G28080	1718	2	282	44	100	77	122	121	0	55	54	64	62
AT1G44790	931	8	128	20	28	26	40	36	11	1	23	28	84
AT1G16920	912	2	425	40	33	29	29	27	48	153	49	312	103
AT3G32940	2116	8	340	0	22	13	3	1	4	0	0	0	24
AT5G64170	2460	7	628	24	0	0	0	0	31	0	0	3	19
AT4G26460	405	2	92	3	0	0	0	0	0	0	0	0	10
AT1G14960	686	2	132	0	0	0	61	0	0	0	0	20	0
AT3G58570	2341	7	680	6	10	15	0	0	228	116	43	6	97
AT4G23650	1832	9	71	53	54	48	157	90	14	25	24	156	32
AT2G24290	884	3	316	42	9	11	19	23	5	17	16	40	75
AT1G74160	3393	5	358	20	85	16	13	21	6	89	2	20	2
AT5G57210	2548	5	605	16	3	2	1	9	0	27	31	0	0
AT1G50030	8007	56	328	65	174	38	41	22	100	17	5	6	14
AT5G19097	4332	1	123	15	0	0	6	0	33	0	0	0	0
AT2G35480	987	2	415	11	2	7	6	1	3	17	0	10	71
AT3G19580	1068	1	174	107	53	16	15	4	131	0	35	18	13
AT5G07390	3062	12	49	0	0	0	9	0	0	0	0	1	0
AT2G45810	2329	10	84	10	53	70	45	44	0	0	0	9	0
AT3G19895	2246	12	312	43	3	24	11	8	0	0	0	0	0
AT3G58220	1826	3	1042	0	0	0	0	0	0	0	2	0	0
AT3G60966	420	1	324	0	0	0	0	0	13	0	0	0	0
AT5G24510	336	3	48	0	0	0	0	5	0	0	0	0	0
AT3G23000	1535	1	39	0	0	0	0	0	0	0	0	0	0
AT3G58770	2316	3	292	7	0	0	0	0	3	4	0	0	0
AT1G72100	1648	2	168	0	0	0	0	0	0	3	0	0	0
AT1G18710	1119	3	142	0	0	19	0	2	0	0	7	0	0
AT3G42883	2751	1	165	0	0	1	0	0	0	0	0	0	0
AT5G43750	850	5	120	0	27	90	0	88	0	0	7	0	0
AT5G36210	2440	18	498	4	3	15	1	6	0	12	0	1	0
AT4G29590	1180	8	180	8	50	43	6	164	0	5	19	0	54
AT3G60350	3722	10	180	0	0	0	0	0	0	0	0	0	0
AT1G57770	1928	10	74	0	11	0	0	0	0	13	5	0	10
AT1G69540	1297	10	228	0	0	2	0	0	0	0	2	12	0
AT5G42235	554	2	293	0	0	0	1	168	0	0	0	0	130
AT3G55330	907	7	150	0	325	430	0	219	0	117	78	0	119
AT1G43770	1673	5	1237	0	0	2	0	0	11	0	11	2	0
AT2G16140	2450	1	287	0	0	4	0	0	0	0	0	0	0
AT2G40670	495	5	281	0	15	7	0	0	0	0	0	0	0
AT1G13755	360	2	354	0	0	0	0	5	0	0	0	0	9
AT3G24535	567	1	25	0	0	0	2	0	0	0	0	0	0
AT3G48210	1306	8	394	17	0	0	6	0	2	3	0	0	0
AT1G62010	1586	1	223	5	2	2	3	11	0	2	3	0	0
AT2G48010	2115	1	376	14	0	3	3	0	82	8	2	16	4
AT2G36305	1134	8	593	0	5	4	0	2	7	0	0	7	0
AT5G23970	1365	1	809	0	0	0	0	0	0	11	0	0	0
AT3G29680	1384	1	215	0	0	0	8	0	7	0	0	4	5
AT1G71780	926	2	437	50	17	8	12	9	16	20	3	72	27
AT2G21850	2654	5	299	10	0	0	2	0	0	0	0	0	0
AT1G72730	1667	5	253	75	94	16	132	13	14	12	0	91	11
AT1G70210	1987	6	359	0	22	5	5	11	0	60	49	7	46
AT3G47010	1875	9	649	0	0	0	0	0	59	0	1	2	0
AT1G65720	815	1	451	482	124	167	88	111	290	47	240	240	214
AT5G59100	2325	10	443	3	0	0	0	0	0	0	0	0	0
AT4G15130	1281	8	60	3	0	2	0	0	0	0	0	0	0
AT2G07170	2591	7	129	12	15	4	27	1	17	11	0	18	0
AT5G38850	3294	4	183	0	0	0	5	0	0	0	0	0	0
AT4G37200	1238	4	318	0	11	141	6	66	0	26	55	4	67
AT1G63710	1765	1	549	0	33	0	0	15	0	50	0	0	18
AT3G54250	1464	9	186	18	106	18	75	62	46	21	2	42	39
AT1G27320	3283	11	301	50	29	12	1	16	58	35	36	79	194
AT3G58870	971	2	33	6	0	0	7	0	0	0	0	0	0
AT2G04530	1232	8	274	9	12	16	0	28	39	12	21	3	0
AT1G28170	981	1	42	1	0	0	0	0	0	0	0	0	0
AT1G66110	1017	2	733	0	0	0	0	0	0	0	0	0	0
AT3G26140	1587	4	104	0	204	0	0	0	0	47	0	0	0
AT5G12060	453	1	50	0	0	0	0	7	0	0	0	0	0
AT2G39770	1488	5	283	28	0	8	30	33	225	63	44	102	177
AT1G09730	3305	15	448	17	0	0	0	0	0	8	0	0	0
AT2G31190	1615	10	143	23	1	18	4	10	0	2	0	0	0
AT1G16490	1180	3	124	1	11	1	13	14	0	1	0	2	0
AT1G20540	1716	13	524	36	20	40	28	44	2	7	28	2	2
AT5G26160	3276	3	220	2	18	4	17	7	7	2	5	1	19
AT2G45690	1466	7	173	9	7	18	9	12	93	2	15	22	14
AT3G15060	886	2	51	29	4	20	52	0	0	2	0	0	0
AT4G12270	1383	3	278	0	0	0	3	0	0	0	0	10	0
AT2G18360	1234	5	303	39	0	0	14	0	1	0	0	0	0
AT5G51890	1206	3	70	0	22	0	5	28	0	8	10	0	0
AT3G15520	2211	12	312	0	20	1	34	3	0	2	0	0	0
AT5G07710	1771	6	566	0	1	2	0	0	0	0	1	9	0
AT2G46180	2391	15	1322	0	0	0	0	0	0	10	18	13	0
AT3G10670	1350	6	241	33	88	91	16	99	0	0	3	0	0
AT4G22610	538	1	45	5	0	1	76	0	0	0	0	84	0
AT1G10180	2465	7	224	23	33	15	12	13	37	32	8	34	35
AT3G05725	589	2	195	0	14	0	0	9	0	0	0	0	0
AT5G04080	504	3	31	0	0	0	5	0	0	0	0	0	0
AT5G09990	412	2	341	0	2	7	1	15	0	0	2	0	16
AT3G10600	1755	4	166	0	0	0	0	0	0	0	0	0	0
AT2G25355	934	9	625	0	0	0	0	0	38	2	4	30	0
AT1G14840	2275	11	319	5	13	26	5	29	9	17	16	7	75
AT4G29990	3334	12	294	3	0	0	0	3	0	0	15	0	1
AT4G37710	615	1	199	3	0	0	0	0	0	0	0	0	0
AT1G07000	2024	2	94	46	1	29	59	5	13	0	33	11	5
AT5G42860	1295	3	409	0	0	0	0	0	0	7	15	57	0
AT3G60280	900	2	601	0	0	0	0	0	0	0	0	0	0
AT5G05400	2625	1	182	0	0	0	1	0	0	0	15	1	0
AT5G20190	1056	3	402	170	218	58	40	118	91	63	118	48	58
AT2G41360	1122	1	114	0	2	0	0	0	0	0	0	0	0
AT5G08350	915	2	107	3	23	10	32	14	0	0	36	5	0
AT1G64080	1688	2	243	71	29	19	42	10	0	12	1	10	0
AT2G15290	1101	4	436	25	27	46	11	23	101	200	106	85	247
AT5G61120	1164	6	184	0	13	0	0	26	0	0	0	0	29
AT4G02075	855	7	419	6	0	14	6	0	0	1	0	2	0
AT1G64570	3720	8	163	0	0	0	0	0	20	0	1	0	0
AT1G33610	2894	2	470	0	0	0	1	0	0	0	0	2	0
AT1G70740	1687	6	447	26	1	1	0	0	0	0	0	0	0
AT2G21010	771	3	36	0	0	0	21	0	0	0	0	0	0
AT3G24750	937	4	205	0	0	0	8	0	0	0	0	19	0
AT1G15940	3257	14	46	45	75	23	15	48	0	21	9	0	0
AT5G47480	4345	12	225	68	78	26	40	46	0	17	6	2	11
AT1G56500	3428	28	88	6	11	31	3	54	0	0	16	0	0
AT2G30230	534	1	173	0	0	0	0	0	0	0	0	0	32
AT5G07600	693	2	230	0	0	0	0	0	0	0	0	0	0
AT4G14060	673	2	260	0	0	2	34	0	0	0	0	91	0
AT5G15170	2219	15	658	0	0	0	0	0	5	0	5	0	32
AT3G24430	1794	14	362	42	69	90	2	106	89	42	49	2	124
AT2G48040	1249	4	413	24	25	20	43	12	8	29	14	28	85
AT1G53165	3123	22	116	13	14	32	35	0	0	0	0	0	0
AT4G30950	1765	10	774	29	35	118	0	27	156	147	347	11	298
AT3G59070	1401	2	105	0	0	0	0	0	0	0	3	0	0
AT5G24314	585	4	138	8	52	141	6	210	8	22	96	10	144
AT1G21650	4740	31	444	0	0	0	0	0	0	0	0	0	0
AT1G61290	912	2	633	0	0	0	0	0	0	0	0	0	0
AT1G64800	348	1	171	0	9	0	0	0	0	0	0	0	0
AT3G09570	1664	1	78	22	67	22	33	36	5	3	12	14	3
AT1G76670	1666	5	446	69	181	141	63	77	22	57	21	31	10
AT5G10410	1367	2	208	0	0	7	21	0	0	0	1	0	0
AT3G01810	3178	9	199	38	91	25	33	56	0	23	6	2	0
AT2G43960	1481	2	112	0	3	0	0	0	0	0	0	0	0
AT2G47360	1072	1	57	0	0	0	7	0	0	0	0	0	0
AT3G49830	1422	2	115	0	3	0	0	0	15	0	0	0	0
AT4G24240	1505	3	101	14	0	31	8	4	8	7	1	32	0
AT3G24225	327	1	72	0	0	3	0	0	0	0	0	0	0
AT2G27550	864	4	26	0	0	0	101	0	0	0	0	50	0
AT4G10750	1264	1	375	7	10	6	9	16	107	44	65	164	25
AT2G31540	1199	3	128	0	0	0	3	0	0	0	0	4	0
AT5G38600	2728	9	92	0	0	0	0	0	0	1	0	0	0
AT4G02485	853	4	104	4	9	5	1	11	0	0	1	0	0
AT1G65550	1626	14	236	0	3	0	0	0	0	0	0	0	0
AT3G57350	2628	15	85	0	0	0	0	0	0	0	0	0	0
AT3G25670	1428	2	485	0	0	1	0	0	0	1	0	0	15
AT2G17550	2909	5	179	45	121	51	39	55	0	11	17	2	0
AT2G41460	1770	12	194	7	11	12	6	3	0	0	0	5	0
AT5G62910	1269	3	584	10	13	20	0	4	105	10	14	30	32
AT5G47530	1476	3	410	0	18	0	3	2	0	2	0	19	71
AT5G08720	2315	10	138	0	0	21	0	2	0	0	1	0	0
AT1G03070	744	4	171	0	0	0	0	0	7	0	0	0	0
AT1G23750	838	3	214	17	36	18	43	62	16	11	0	39	36
AT4G16260	1293	3	212	129	0	23	302	0	60	1	5	177	0
AT1G31050	458	2	183	0	0	0	10	0	0	0	0	0	0
AT3G15570	1615	2	591	0	0	3	0	0	0	10	3	0	0
AT5G51150	1959	8	827	1	2	3	0	0	41	23	16	36	4
AT2G28350	2254	4	465	80	9	12	7	6	129	43	20	40	0
AT1G17410	720	5	438	13	3	1	0	0	0	0	0	6	0
AT4G11760	612	2	554	0	149	0	0	0	0	78	0	0	5
AT3G16980	375	4	174	2	0	0	0	22	0	0	0	0	44
AT1G75210	2274	16	601	0	11	0	0	5	0	0	0	0	0
AT3G52520	402	1	180	0	0	4	0	0	0	0	0	0	0
AT3G58090	1422	1	115	3	30	21	12	2	0	0	0	11	0
AT3G48230	1657	8	670	0	0	0	0	0	0	0	0	0	76
AT2G25310	1048	7	272	173	106	145	98	173	0	84	79	102	92
AT3G01750	2556	2	363	0	5	2	0	10	0	12	0	0	0
AT1G78850	1506	1	336	1376	24	340	444	2	3450	10	538	1440	0
AT4G21490	1707	9	290	0	3	0	0	0	0	3	0	0	0
AT5G01220	1956	12	505	132	0	43	3	7	290	17	137	96	81
AT4G10010	2132	7	103	0	5	0	1	0	0	0	0	0	0
AT4G25315	712	4	82	26	0	8	57	17	20	2	17	0	0
AT1G24280	2047	10	205	31	1	23	63	22	18	0	1	14	86
AT2G30620	1495	2	44	104	0	74	31	39	55	0	0	8	15
AT5G49540	705	5	60	113	99	91	219	241	71	31	34	113	89
AT4G23730	1694	7	125	10	20	17	60	18	18	24	15	26	94
AT5G44280	1853	9	187	3	44	5	8	1	0	4	0	4	0
AT4G24530	1926	8	627	0	0	0	0	0	17	42	26	21	53
AT1G69140	353	1	26	0	0	0	0	0	0	0	0	0	0
AT5G47250	2783	1	22	0	0	0	3	0	0	0	3	0	0
AT1G03730	1068	1	387	34	19	12	12	13	0	11	15	43	0
AT1G01340	2407	7	82	85	2	23	122	3	0	0	1	35	6
AT2G17950	1226	3	312	1	22	3	0	0	0	17	0	0	0
AT4G14660	713	1	40	4	9	13	6	13	0	2	0	0	0
AT2G29330	931	5	470	2	0	0	2	0	0	0	0	21	5
AT3G10760	1570	2	258	2	62	56	85	38	0	45	18	86	0
AT4G23350	1161	6	605	0	0	0	2	0	0	0	0	0	0
AT3G07690	1811	5	1066	0	0	0	0	0	58	11	2	24	33
AT2G06025	1235	9	245	80	3	49	38	22	20	6	12	24	42
AT5G51450	2220	13	711	0	0	1	0	0	17	8	0	7	1
AT1G23210	1470	4	181	0	0	0	3	0	0	0	0	0	0
AT5G19015	1188	1	78	1	0	0	0	0	0	0	0	0	0
AT4G18300	2130	1	123	17	0	0	3	8	9	0	0	2	17
AT5G11600	860	4	84	0	0	7	33	23	0	3	14	18	0
AT1G01970	1645	2	692	2	5	3	0	2	8	8	1	8	3
AT1G66830	2177	2	128	0	0	0	0	1	0	0	0	0	0
AT1G66340	2382	7	38	1	3	18	0	7	6	4	2	9	7
AT4G38350	3195	31	175	0	0	0	0	0	0	0	0	0	0
AT2G20720	2213	2	588	4	1	1	0	0	0	6	0	0	0
AT5G03370	755	2	238	4	11	5	8	7	0	11	14	4	15
AT3G16310	1335	4	725	0	2	0	1	0	241	40	18	38	17
AT3G21740	1326	3	603	1	2	0	0	0	0	9	4	26	0
AT1G06280	621	1	65	0	6	0	0	0	0	2	0	0	0
AT5G11330	1385	4	207	25	28	42	12	77	14	62	37	42	77
AT2G46225	1276	9	295	0	17	11	0	11	56	0	22	0	121
AT1G17480	1464	5	261	7	2	0	2	2	0	0	0	0	0
AT3G16060	2499	12	238	66	34	30	60	43	30	20	20	15	20
AT1G69920	916	2	487	0	0	0	0	0	75	0	1	1	0
AT3G18215	1032	2	576	11	26	29	4	4	75	5	65	56	63
AT1G12750	1354	7	284	11	1	12	12	0	0	3	13	6	0
AT5G06310	2443	10	386	0	0	6	0	1	0	0	8	0	0
AT4G27640	3589	20	79	92	135	78	99	59	10	8	34	9	2
AT4G01883	675	7	57	11	38	14	2	26	3	13	43	16	4
AT2G17350	745	2	333	12	8	5	0	20	60	4	24	12	10
AT2G46380	2427	6	68	0	0	2	0	2	0	0	0	0	0
AT3G06620	3227	13	38	0	3	0	0	1	14	2	0	2	0
AT3G48280	1649	2	108	0	18	10	0	86	0	2	0	0	30
AT1G32583	540	3	186	2	0	0	3	3	4	0	0	0	0
AT1G23640	1164	1	148	0	2	0	0	0	0	1	0	0	0
AT1G14030	1713	6	240	0	8	17	0	23	0	33	12	1	18
AT4G21190	2002	6	117	0	0	0	0	0	0	0	0	0	0
AT5G19175	249	2	29	0	0	0	0	28	0	0	0	0	8
AT2G45570	1717	3	658	0	0	0	0	0	38	0	0	0	2
AT4G34660	1610	10	215	115	23	26	47	26	25	8	15	19	61
AT4G21390	2760	6	131	6	0	0	55	4	0	0	1	31	15
AT1G72120	3420	7	303	0	0	0	5	0	0	0	0	17	0
AT1G04280	1785	8	335	0	0	0	0	0	0	0	0	0	0
AT3G03060	1920	8	222	0	0	0	0	0	0	0	0	0	0
AT4G03250	1431	7	286	1	6	0	1	0	34	1	19	0	32
AT2G22060	1154	1	200	0	1	0	0	0	0	0	0	0	0
AT1G73965	324	1	73	2	0	0	0	0	6	0	0	0	0
AT5G38870	658	1	533	0	0	0	0	0	2	0	0	0	0
AT4G36750	1136	2	561	8	6	10	0	9	151	13	29	63	56
AT1G31990	1167	1	86	0	0	0	0	0	0	1	0	0	0
AT2G30260	926	5	284	80	24	24	70	17	116	105	102	207	35
AT3G48730	1645	4	452	1	44	38	0	31	0	124	79	19	213
AT1G49290	1017	1	258	0	0	0	0	0	0	0	0	0	0
AT1G50490	1309	6	288	0	0	0	0	0	0	5	0	0	0
AT3G57150	2037	1	912	0	13	15	6	0	404	109	47	461	21
AT5G13310	1529	2	349	36	13	9	5	2	3	2	4	2	0
AT5G18340	1371	2	55	0	2	0	1	0	0	2	1	1	0
AT5G14600	1241	4	398	15	6	4	18	2	0	10	0	25	0
AT5G19920	2484	7	562	0	0	3	0	0	3	6	0	9	0
AT1G10320	2274	9	170	0	0	0	0	0	0	0	1	0	0
AT1G60200	2747	7	45	0	0	0	0	0	9	0	0	0	0
AT2G47840	815	1	308	25	38	17	7	77	51	131	81	75	382
AT3G23530	3148	23	184	1	82	84	8	41	0	2	0	0	0
AT5G40240	1351	7	128	12	19	0	0	0	199	0	0	40	0
AT2G26240	650	3	345	54	20	38	65	28	52	21	62	108	29
AT1G29230	1563	1	294	0	3	0	0	0	0	0	0	0	0
AT1G47280	521	2	192	0	2	0	0	0	0	0	0	0	0
AT5G10290	2206	11	773	0	0	2	0	0	28	4	1	24	0
AT1G14200	817	1	397	2	0	18	0	0	16	17	11	42	12
AT5G66540	1917	13	170	19	12	12	34	13	0	28	12	52	0
AT5G64330	3349	6	495	0	0	0	0	0	0	5	0	0	0
AT5G09350	4129	16	195	7	9	3	8	43	0	11	15	3	4
AT3G12820	890	3	256	2	0	2	2	3	0	0	0	0	6
AT1G29330	1392	6	278	5	0	0	5	0	1	0	7	31	0
AT4G23220	2168	7	263	2	3	9	0	0	0	0	0	0	0
AT5G54470	940	2	247	24	2	0	9	5	17	1	9	0	1
AT5G54585	651	2	526	0	0	1	0	1	0	0	19	11	44
AT5G47760	1155	11	511	6	0	1	0	0	28	44	48	17	40
AT3G56970	856	2	227	0	0	2	13	1	0	0	10	6	0
AT5G40590	882	1	333	0	0	0	4	0	0	0	0	0	0
AT2G21210	667	1	45	0	0	0	0	0	0	0	0	0	3
AT2G43620	1036	2	214	0	0	38	4	7	0	5	10	6	25
AT1G16090	1310	5	117	2	16	8	0	9	10	0	0	0	13
AT1G13470	1217	2	312	0	0	0	0	0	0	0	0	0	0
AT1G06740	2591	2	247	2	3	2	0	2	0	0	6	11	0
AT1G60190	2276	1	293	0	4	0	1	40	0	9	10	5	99
AT3G50290	1341	1	256	0	0	0	0	0	0	0	0	1	0
AT3G14570	5922	41	663	0	0	0	0	0	3	1	5	10	5
AT3G25260	1940	4	334	0	21	0	0	62	0	7	0	0	0
AT4G10560	2112	1	49	2	0	1	2	0	0	0	0	0	0
AT2G29660	1778	1	93	3	6	1	41	12	3	15	5	0	15
AT1G59560	1305	11	298	10	13	4	15	22	9	8	0	0	0
AT5G37790	2047	6	281	7	28	19	79	16	31	22	15	80	23
AT2G20595	420	2	23	0	0	0	0	3	0	0	0	0	0
AT2G46300	1171	2	154	0	5	0	3	3	0	0	5	0	0
AT3G17920	2889	10	848	0	0	0	0	0	0	5	3	12	0
AT2G03060	1014	6	602	0	0	0	0	0	0	2	3	0	0
AT1G61110	1328	3	288	0	0	0	0	0	0	45	0	0	0
AT3G03230	1091	4	307	0	0	0	0	5	0	0	0	0	0
AT1G49860	975	3	197	0	0	7	303	3	0	0	0	672	0
AT5G17830	1425	3	128	0	0	0	0	0	0	2	0	0	0
AT3G51920	660	4	559	45	0	45	0	0	69	6	120	67	0
AT5G63850	1847	7	230	0	0	0	0	0	0	11	31	18	0
AT1G64260	2160	1	436	2	0	0	0	0	0	0	0	0	0
AT1G15340	1561	2	1068	0	1	0	3	0	145	239	84	30	60
AT5G03040	1912	6	35	10	20	22	14	34	0	0	0	11	15
AT2G02980	2027	1	537	0	0	0	0	0	0	3	0	0	0
AT4G12020	5567	14	78	0	0	0	0	2	0	0	0	0	0
AT2G34620	997	2	277	0	31	56	0	33	0	12	32	0	71
AT5G61800	1567	1	250	0	8	0	0	0	0	0	0	5	0
AT2G11150	2397	1	261	0	0	0	2	0	0	0	0	0	0
AT1G09190	3143	10	457	1	0	0	0	0	0	0	0	0	0
AT4G27360	528	2	184	0	0	0	0	0	0	0	3	0	0
AT3G47080	2008	3	75	20	30	20	21	19	0	9	0	18	0
AT5G54370	1235	3	563	0	0	0	30	0	0	0	0	125	0
AT3G01710	960	4	459	0	0	0	0	0	0	2	0	5	0
AT1G79390	838	2	16	0	0	0	0	1	0	0	0	0	0
AT1G33390	3970	8	145	5	13	5	31	10	9	4	2	3	1
AT2G37120	597	2	522	9	8	4	0	4	0	46	9	26	0
AT2G47720	219	2	71	2	49	0	4	0	8	0	0	3	0
AT5G23235	2697	1	281	1	0	2	0	0	0	0	1	0	0
AT3G04110	2629	5	163	0	16	10	35	0	0	0	0	17	0
AT4G04370	2190	1	261	0	0	0	0	0	0	0	1	0	0
AT3G02400	1758	1	592	8	0	2	6	0	0	6	1	0	0
AT1G07390	3189	11	98	0	10	3	0	0	0	4	3	2	0
AT2G33170	4012	4	234	34	0	26	7	1	38	18	8	17	16
AT3G03310	1499	11	39	225	27	19	67	9	0	5	16	2	0
AT2G29995	519	2	262	258	2	13	208	0	385	11	0	167	0
AT5G44060	901	1	354	34	47	20	7	65	43	32	43	50	166
AT2G33600	1286	6	632	3	14	2	0	4	36	18	25	12	54
AT1G08650	1376	2	510	168	42	0	15	2	473	17	12	125	65
AT5G18900	1210	7	341	74	40	40	47	60	102	74	45	90	194
AT3G47190	1152	3	473	2	0	0	0	0	0	0	0	0	0
AT2G24500	1475	5	506	14	0	12	0	8	54	42	25	47	4
AT5G16830	1156	7	33	8	7	0	0	0	0	0	0	0	0
AT1G76490	2557	4	108	73	169	52	81	89	18	52	69	24	0
AT1G49150	447	1	185	0	0	0	0	1	7	0	0	0	0
AT1G60430	1046	6	27	5	0	4	4	0	0	0	0	0	0
AT5G52360	747	3	146	0	45	0	0	0	0	24	0	0	0
AT1G12990	2030	2	519	6	19	21	2	15	4	10	33	0	13
AT2G27000	1716	2	273	0	0	0	28	0	0	0	0	43	0
AT3G49910	712	1	112	208	223	0	1031	272	723	480	412	1343	871
AT3G22290	1456	12	341	101	55	63	67	62	72	28	44	129	175
AT1G54500	835	1	410	0	121	236	0	106	0	18	171	0	201
AT3G09550	1730	3	93	0	5	1	0	0	0	0	0	0	0
AT2G47230	2433	8	128	2	14	16	4	8	0	0	0	0	0
AT5G38020	1446	4	402	104	0	5	18	0	152	0	0	155	0
AT4G07960	2622	6	171	0	36	0	13	1	0	17	0	6	4
AT5G07730	1004	2	163	12	66	4	28	13	10	0	5	9	0
AT4G21640	2202	10	207	0	0	0	0	0	0	0	0	0	2
AT1G29715	2544	1	42	0	0	1	0	0	0	0	0	0	0
AT4G33060	1761	10	174	81	35	17	36	34	53	6	14	45	125
AT2G37890	1503	7	550	14	0	3	0	0	36	1	0	21	0
AT4G10090	1033	5	280	14	30	7	22	7	26	0	5	0	2
AT5G06990	786	1	171	0	0	0	9	0	0	0	0	5	0
AT1G50890	2877	6	145	4	0	1	6	3	0	0	0	0	11
AT5G11140	726	1	52	0	0	0	0	2	0	0	1	0	0
AT4G15260	1651	1	137	89	9	30	0	0	16	13	28	12	0
AT2G30870	1515	3	261	0	0	0	0	2	0	3	0	4	0
AT3G58540	469	2	133	2	0	0	7	0	0	0	0	3	0
AT1G56330	943	3	806	18	0	0	0	0	200	84	102	273	335
AT2G34330	675	1	112	0	0	0	12	0	0	0	0	0	0
AT3G13960	1576	4	60	0	0	0	0	0	0	0	0	0	0
AT5G54430	1063	3	258	0	0	0	0	0	0	0	0	0	0
AT5G06360	1059	9	410	192	47	81	87	56	51	109	58	116	80
AT1G30370	1590	1	102	0	0	0	2	0	0	0	0	0	0
AT5G49300	420	3	94	0	0	0	0	0	10	0	0	0	0
AT5G05130	2803	3	341	12	0	1	1	0	19	8	0	7	0
AT4G17483	934	8	438	0	4	2	0	0	0	0	1	0	0
AT1G80020	3427	1	461	6	0	0	0	0	25	20	3	0	0
AT1G69350	2364	1	119	1	1	2	9	3	0	0	0	0	0
AT1G66460	1563	6	170	1	0	1	0	3	0	2	0	0	0
AT5G10400	664	1	356	308	237	81	156	113	252	664	64	354	308
AT1G56190	1670	6	738	0	0	0	0	0	29	140	6	0	234
ATMG00060	542	2	55	0	0	1	0	0	0	0	0	0	0
AT1G05610	1465	8	58	2	0	1	1	0	0	0	0	0	0
AT5G04540	3015	19	186	43	64	54	33	40	0	8	3	7	2
AT5G50210	2598	7	717	42	9	5	0	2	166	58	25	111	0
AT2G44850	1203	5	266	7	6	3	0	2	0	17	0	13	19
AT5G55150	1083	2	52	7	0	0	0	0	12	0	0	0	0
AT1G47430	690	1	203	0	0	0	0	0	0	0	0	0	0
AT1G10050	3230	8	20	3	4	2	65	0	0	2	0	3	0
AT3G05150	1624	18	591	0	0	0	0	0	0	0	0	14	0
AT5G20880	1123	1	300	5	19	6	38	22	0	0	0	2	38
AT2G31215	390	2	207	0	0	0	0	0	0	0	0	0	0
AT4G20850	4357	34	358	61	12	16	6	4	238	30	3	40	22
AT3G63100	600	2	248	0	0	0	0	0	0	3	0	0	0
AT1G29790	1598	2	234	36	39	36	25	66	48	46	15	29	75
AT4G23700	2731	4	253	103	0	2	25	0	51	0	0	18	0
AT5G03570	1635	7	191	0	0	7	30	0	0	0	0	95	0
AT1G32450	2180	6	114	0	41	20	1067	4	0	25	7	722	0
AT5G54810	1657	5	620	150	28	100	6	21	544	45	118	285	115
AT3G55060	2691	4	72	0	8	0	0	0	8	3	0	0	0
AT1G53470	2646	5	41	50	0	6	17	0	60	0	0	12	0
AT3G47750	2835	16	138	0	0	0	0	0	0	1	0	0	0
AT2G43670	540	4	138	0	0	0	1	0	0	0	0	7	0
AT4G34138	1752	2	52	0	4	7	0	24	0	3	0	0	0
AT5G10260	766	6	465	0	4	0	1	0	0	0	0	4	0
AT3G14310	2115	3	195	34	122	164	276	94	0	17	6	8	1
AT3G52860	645	3	111	57	65	62	35	88	0	6	1	0	0
AT1G04980	1593	9	790	0	0	0	0	0	0	5	0	4	0
AT4G32690	706	4	369	59	11	15	25	0	48	3	3	55	0
AT2G35890	1563	6	29	0	0	0	3	0	0	0	0	0	0
AT1G03475	1449	8	257	55	81	162	12	148	22	73	122	24	163
AT2G36810	3216	32	23	24	49	12	84	9	0	0	4	0	0
AT3G13845	500	2	244	32	16	12	16	18	22	6	19	36	4
AT5G42450	1374	1	429	2	4	3	5	0	0	0	1	3	0
AT5G16210	3870	19	283	47	3	11	23	25	21	8	14	25	0
AT4G00800	3118	6	756	0	0	0	0	0	0	0	0	0	0
AT1G06490	5802	41	54	3	3	3	4	0	4	3	0	7	1
AT3G48790	1053	8	78	16	0	0	0	0	0	0	0	0	0
AT3G54150	1169	3	334	352	0	2	1	1	351	0	3	10	0
AT5G37590	678	6	275	0	0	0	0	0	0	0	0	0	0
AT1G28540	587	2	159	14	0	7	43	10	15	3	12	44	35
AT1G13640	2481	2	248	54	34	90	67	38	94	27	31	57	112
AT5G40740	2583	13	240	23	139	5	25	0	0	15	5	6	0
AT3G13170	1089	15	87	7	0	0	4	0	0	0	0	0	0
AT4G15910	264	2	53	4	0	0	0	0	43	0	0	2	0
AT3G23370	2154	4	113	5	5	0	2	0	0	0	0	0	0
AT1G47240	1922	4	438	46	4	2	7	2	21	0	0	0	0
AT1G35183	153	1	106	0	0	0	0	12	0	0	0	0	12
AT5G62750	669	1	380	0	32	0	0	3	0	21	0	0	0
AT1G50260	2334	9	98	35	13	18	10	22	18	20	7	0	30
AT2G03110	1030	4	97	3	3	0	0	36	5	0	0	0	0
AT1G19835	3444	6	634	25	118	97	12	24	9	31	54	44	212
AT4G28770	1854	6	161	0	0	0	0	0	0	6	0	0	0
AT4G11655	796	3	308	56	0	0	79	1	0	0	0	4	0
AT1G37130	3130	3	131	679	61	1984	288	97	29	4	70	21	17
AT3G13380	4274	2	335	0	0	0	0	0	0	0	5	0	0
AT2G40330	1071	1	564	23	13	8	3	6	79	7	17	81	11
AT1G54690	801	2	313	221	124	63	293	66	428	192	36	300	127
AT5G46240	2289	9	112	0	87	34	0	11	0	0	0	0	0
AT2G27120	6417	49	133	0	9	0	0	8	0	0	0	0	6
AT5G24850	1789	12	46	0	28	26	6	30	0	9	0	0	31
AT5G14020	1473	11	134	43	0	0	10	0	8	0	0	24	0
AT1G72490	1609	6	443	28	0	0	0	0	0	0	0	0	0
AT1G44900	2950	16	145	48	41	10	35	14	0	19	5	7	2
AT4G32150	1182	4	354	231	117	257	136	27	0	67	121	27	0
AT5G57200	1776	14	254	0	2	0	4	0	0	2	0	0	0
AT1G48650	4263	19	589	9	4	7	0	1	0	5	0	22	0
AT5G54710	1888	4	287	7	0	16	0	8	0	0	13	0	0
AT5G24280	4905	36	237	15	2	1	0	9	50	3	0	0	3
AT1G54580	795	4	596	32	13	19	0	0	0	1503	298	987	0
AT3G62220	1367	8	433	10	2	18	8	3	41	4	4	20	65
AT1G64620	1589	2	344	7	20	7	28	4	4	4	7	10	9
AT3G55410	3494	9	528	175	155	84	82	37	234	159	70	257	277
ATCG00680	1527	1	29	2	0	0	0	0	16	0	0	0	0
AT2G18440	1190	1	155	626	91	169	112	250	0	0	32	14	0
AT3G13880	2247	1	78	2	8	5	4	18	0	3	0	0	0
AT1G67560	2928	9	279	154	97	65	29	36	102	95	58	42	52
AT3G53480	4545	23	134	238	2	5	246	0	75	0	8	144	0
AT4G21660	2082	15	187	170	36	76	68	64	54	60	25	49	132
AT4G18510	533	1	156	0	0	0	60	0	0	0	0	54	0
AT1G63090	1318	3	616	5	0	4	0	0	125	0	58	6	18
AT3G25540	1513	6	194	63	86	30	147	26	30	2	18	65	4
AT4G24620	2272	14	276	51	110	95	154	73	151	278	123	414	173
AT4G35060	900	2	252	0	0	2	3	0	0	0	0	10	0
AT5G62220	1554	1	610	0	0	0	0	2	0	7	22	13	17
AT4G13160	1095	2	142	35	6	23	64	30	0	5	0	0	0
AT4G11180	715	1	124	0	0	0	0	0	0	0	0	0	0
AT5G59130	2199	10	208	0	0	0	0	0	0	0	13	0	49
AT1G70540	713	1	457	0	0	0	0	3	0	3	0	0	0
AT2G40340	1383	2	237	28	0	0	1	0	0	0	0	0	0
AT1G04300	3737	12	232	69	41	68	51	12	31	18	28	53	18
AT4G21270	2849	17	104	13	0	0	9	1	0	0	0	0	0
AT3G44710	1702	1	549	0	0	0	0	0	1	0	0	0	0
AT5G05480	2200	1	186	14	4	1	11	0	0	8	0	0	0
AT5G12200	1741	13	377	20	10	21	27	14	0	16	26	18	0
AT4G01910	2118	1	314	7	0	2	0	0	1	0	0	2	0
AT1G63410	522	3	114	0	0	0	0	0	0	0	0	1	0
AT4G38210	1142	2	347	6	13	14	8	6	11	14	1	21	16
AT1G68940	3102	3	450	0	0	0	0	0	3	0	0	1	0
AT4G30810	1657	10	691	56	75	15	0	15	373	258	28	78	7
AT4G18930	799	3	123	551	31	38	226	133	212	7	46	93	18
AT5G14100	1316	10	354	0	2	2	0	6	0	0	4	1	0
AT1G23620	1788	1	607	0	3	0	0	0	0	1	0	0	0
AT1G73370	2883	12	39	0	0	0	0	0	0	2	0	0	0
AT1G55265	689	1	134	13	101	47	17	58	0	8	6	18	0
AT1G44910	3213	28	278	20	24	5	10	15	91	16	14	30	41
AT5G54830	3130	2	276	0	0	0	0	0	0	0	1	0	0
AT3G03330	1249	12	81	9	0	0	18	8	0	0	0	0	0
AT3G25440	1565	3	324	0	0	0	2	0	23	0	0	9	0
AT1G16170	667	2	459	4	0	1	0	0	14	6	22	21	44
AT5G50290	1228	4	56	0	0	0	0	2	0	0	0	0	0
AT3G20930	1418	9	190	5	17	80	0	19	0	0	0	0	0
AT1G21065	799	7	402	38	27	137	34	77	23	8	163	5	147
AT3G06530	5493	36	656	2	0	0	0	0	0	0	0	0	0
AT2G01410	1622	1	95	0	0	0	0	0	0	0	0	0	0
AT5G59250	1865	14	327	3	33	96	9	27	0	12	34	0	68
AT1G54530	384	1	287	0	0	0	0	0	0	0	0	0	4
AT5G05070	1386	4	144	2	9	0	0	0	0	0	0	0	0
AT1G62020	3947	3	297	131	337	45	190	102	97	30	8	26	40
AT5G10540	2825	18	18	0	0	0	0	0	0	0	8	0	0
AT3G49490	3076	5	151	189	208	83	83	86	0	4	0	0	0
AT3G20710	1089	1	690	0	2	0	0	0	0	0	0	0	0
AT1G72440	3331	16	504	0	0	0	0	0	20	0	0	0	21
AT3G44290	1172	4	252	1	0	0	0	0	17	0	0	0	0
AT5G55900	1482	5	304	6	29	10	2	10	71	13	0	4	2
AT3G66652	2943	6	380	0	0	0	0	0	0	0	0	9	0
AT2G03390	1363	9	364	18	12	75	8	46	0	7	9	3	90
AT4G16745	1886	5	78	0	3	0	4	17	0	2	0	0	0
AT1G66970	2597	8	30	0	25	38	0	8	0	0	2	0	48
AT4G35530	1111	5	86	16	16	13	41	10	0	0	18	25	0
AT5G55340	1155	1	616	0	0	0	0	0	0	3	0	0	0
AT5G14360	492	2	44	0	0	3	10	2	0	0	0	0	0
AT4G12670	1500	3	281	0	0	0	1	0	0	0	0	0	0
AT2G20850	2847	15	385	42	4	10	6	6	34	4	1	0	66
AT1G20810	902	6	455	0	16	61	0	15	46	13	70	4	24
AT5G57390	1690	9	281	20	6	4	0	0	0	0	0	0	0
AT1G52827	303	2	77	163	214	8	6	85	139	24	15	0	179
AT5G38450	1849	5	581	0	0	0	0	0	0	1	0	5	0
AT1G62225	788	1	292	0	0	5	0	0	0	0	0	0	0
AT5G46200	1227	8	337	0	13	0	0	4	0	0	0	0	0
AT5G46280	2588	15	206	35	23	10	6	8	0	0	0	0	0
AT3G10200	1951	7	71	0	6	1	5	17	0	0	2	0	14
AT5G18110	1120	6	24	1	0	0	0	0	0	0	0	0	0
AT5G16000	2323	9	344	27	13	46	26	6	0	29	20	58	0
AT5G06400	3093	1	62	4	1	0	0	1	1	0	0	0	0
AT1G79010	970	8	132	126	91	199	269	139	0	82	66	120	0
AT2G47960	1587	12	41	5	0	0	0	0	0	0	0	0	0
AT1G33990	1751	5	45	0	0	0	0	0	0	2	1	0	0
AT4G31760	981	4	245	0	2	0	0	0	0	0	0	0	0
AT5G06210	692	4	278	15	8	51	45	27	21	4	27	40	46
AT3G11950	3067	13	21	10	13	13	9	29	0	0	0	0	0
AT3G22640	1656	5	436	0	0	0	0	0	0	0	0	0	0
AT1G26520	1227	8	120	10	7	7	13	14	0	0	0	0	0
AT1G21395	375	1	296	0	0	0	0	4	0	0	0	0	69
AT3G18130	1246	2	364	161	128	64	227	94	140	269	35	394	146
AT5G39600	781	3	184	86	49	32	113	72	31	5	44	78	56
AT2G31660	3812	22	65	134	66	47	65	17	37	4	9	15	21
AT2G29050	1520	6	88	12	39	4	16	80	0	0	0	0	0
AT1G62085	1386	1	145	0	0	0	0	0	0	1	0	0	0
AT5G49110	4464	12	474	0	0	0	0	0	2	1	0	2	0
AT1G18335	1112	9	500	0	0	0	0	0	21	0	0	2	0
AT5G28060	745	5	100	0	0	0	902	360	0	211	170	0	0
AT1G45110	1316	9	142	3	5	1	8	4	0	0	3	0	0
AT1G73270	1326	14	21	0	0	0	1	0	0	0	0	6	0
AT4G16340	6119	31	219	0	0	0	0	0	0	0	0	9	1
AT5G63300	904	2	115	0	0	2	0	0	0	0	0	0	0
AT3G53510	2650	1	116	22	19	0	1	0	0	67	0	30	0
AT5G18670	1926	3	216	10	444	230	55	134	11	212	66	17	111
AT2G42750	1393	9	21	0	0	0	0	14	0	0	0	0	0
AT2G27790	723	8	215	0	0	0	0	0	0	0	0	0	0
AT4G32760	2608	10	408	143	122	137	68	43	0	135	92	83	0
AT5G11250	3570	4	582	0	0	0	0	0	1	0	10	0	19
AT1G08840	3891	33	106	0	5	0	0	2	3	5	8	2	15
AT1G19190	1102	1	216	7	7	0	32	53	5	0	0	50	18
AT5G48605	276	2	149	0	0	0	0	0	0	0	0	0	0
AT2G38100	1566	3	26	0	0	0	5	0	0	0	0	0	0
AT1G31430	1802	1	158	0	0	3	0	0	0	0	0	8	0
AT5G62623	267	2	26	0	0	0	0	5	0	0	0	0	4
AT3G50900	600	1	190	29	5	6	45	19	26	0	15	59	0
AT2G22121	237	2	131	0	0	0	0	111	0	0	0	0	167
AT2G10950	1194	3	282	32	42	45	37	21	76	15	0	22	128
AT2G01918	564	3	395	0	3	0	0	3	0	0	19	0	1
AT5G20650	740	1	203	0	0	0	0	0	148	0	36	0	89
AT2G34350	1729	3	163	0	0	0	3	0	0	0	0	1	0
AT3G25495	6444	1	250	19	2	1	1	4	0	0	1	0	0
AT4G18360	1380	12	143	304	10	13	72	2	31	0	0	9	0
AT2G37630	1455	2	101	18	124	101	28	98	32	98	16	17	72
AT4G39830	2082	5	389	2	0	0	0	0	0	0	0	0	0
AT5G17330	1818	8	443	374	0	0	0	0	266	0	0	0	0
AT1G08360	930	5	341	770	640	403	807	419	684	1031	279	1131	617
AT5G51590	1740	5	294	24	11	6	33	16	5	14	0	7	19
AT4G18830	1408	1	162	0	0	1	0	1	0	0	4	0	0
AT5G58000	3239	15	242	6	5	5	3	38	17	3	16	49	0
AT5G44635	2496	18	36	19	61	16	36	46	18	15	14	21	60
AT3G20820	1300	1	227	0	1215	337	3	503	0	212	317	19	467
AT1G62050	2221	2	612	0	19	2	0	0	7	24	1	7	0
AT5G02240	1014	7	37	6	36	26	1	142	0	10	3	0	0
AT1G10350	1433	2	23	0	3	0	2	0	0	4	0	0	0
AT5G49600	516	1	62	5	0	0	0	0	0	0	0	0	0
AT5G07300	2024	16	229	162	143	213	212	47	244	35	10	65	116
AT5G48490	447	1	159	0	0	70	0	0	0	0	123	0	26
AT5G46570	1963	8	792	0	0	0	0	0	0	33	16	25	2
AT3G55710	1530	2	800	0	0	0	0	0	16	41	7	0	273
AT5G25620	2107	4	201	0	67	4	16	30	0	1	3	10	7
AT5G43250	393	1	191	0	0	0	0	0	0	0	0	1	0
AT1G80300	2212	5	332	187	278	82	35	218	225	100	69	112	304
AT1G08490	1755	9	121	0	0	0	0	20	0	0	0	0	0
AT2G36930	774	6	474	263	179	66	22	42	189	32	37	150	8
AT1G16210	1029	3	404	70	25	51	12	39	142	132	77	121	139
AT1G20070	1114	1	324	0	30	1	12	11	0	5	5	54	1
AT3G20060	793	6	47	192	236	209	207	120	0	21	0	0	0
AT4G25600	1165	7	84	8	5	1	3	8	0	0	0	0	0
AT5G67550	1733	9	292	0	1	0	0	0	0	0	0	0	0
AT2G33680	2184	1	189	1	0	2	0	0	0	1	15	7	12
AT4G21326	2073	7	311	0	15	0	0	3	0	11	0	0	0
AT4G00700	3375	2	339	0	0	4	5	0	0	0	0	26	0
AT2G42290	2213	2	34	5	3	0	15	5	8	0	0	12	14
AT3G21620	2271	10	375	0	0	0	1	0	0	0	0	2	0
AT5G42600	2456	14	272	0	0	0	3	0	0	0	0	0	0
AT3G16290	2631	11	69	0	0	0	0	0	0	0	0	0	0
AT3G16610	1965	1	302	0	0	0	0	0	0	0	0	0	0
AT2G36170	656	5	234	305	276	188	1037	282	93	100	89	279	118
AT3G52040	527	3	329	20	0	0	26	0	72	43	12	191	30
AT1G31490	2067	1	63	0	0	0	3	4	0	0	0	0	0
AT1G65570	1194	3	260	0	0	0	4	0	0	0	0	12	0
AT5G37990	1400	4	222	0	0	0	164	0	0	0	0	233	0
AT5G04700	2010	7	33	0	0	0	3	0	0	2	0	0	0
AT2G12550	1963	10	950	0	0	0	0	0	0	6	1	6	54
AT1G50450	1427	13	88	3	56	61	0	123	0	2	3	2	10
AT1G71840	1601	9	452	28	32	18	5	3	30	50	25	106	0
AT1G05540	1270	3	18	0	87	7	0	17	0	1	0	0	0
AT2G42030	1814	2	563	2	4	0	0	3	0	3	2	13	0
AT3G44270	1136	1	72	0	0	0	0	0	0	0	0	0	0
AT5G17510	1707	2	198	179	151	41	28	79	49	15	15	31	9
AT4G21600	1148	10	168	98	0	1	130	0	81	1	0	69	0
AT4G16660	3009	15	398	100	255	67	100	92	215	141	36	181	168
AT5G26010	1115	5	518	0	0	0	0	0	0	0	0	34	0
AT5G63260	1719	6	359	45	55	19	10	22	105	29	7	26	60
AT5G65207	386	1	256	226	14	31	275	16	554	24	215	768	35
AT1G66250	1786	4	287	48	67	10	16	7	39	26	0	27	0
AT4G33210	2829	17	107	25	6	7	1	7	18	58	4	5	0
AT5G43830	1092	4	670	32	61	39	0	15	140	373	198	320	226
AT2G40070	2434	5	292	0	0	17	25	0	0	43	36	17	6
AT1G49720	2045	5	267	0	0	1	0	0	0	0	0	0	0
AT1G58470	1387	3	400	28	9	8	2	5	8	1	0	7	0
AT3G60320	2721	4	651	0	16	5	6	0	96	63	149	27	53
AT2G32430	1960	11	36	5	52	2	20	26	0	4	3	6	0
AT1G22040	1838	2	581	0	0	0	0	0	0	0	6	0	0
AT5G47190	917	5	185	0	63	108	8	213	0	35	59	8	265
AT5G57690	1497	10	267	0	0	3	0	0	0	0	0	0	11
AT5G13350	1764	5	542	0	0	0	0	0	0	1	0	0	0
AT2G47460	1443	3	140	1	0	0	0	5	0	0	0	0	0
AT1G15800	1041	5	495	49	10	12	14	19	160	2	10	12	38
AT2G05790	1667	3	519	69	208	63	7	134	145	847	281	161	332
AT3G14400	2694	8	157	33	41	15	64	29	0	0	0	0	0
AT5G67470	2948	4	95	110	60	41	76	40	21	30	1	27	0
AT1G77090	1009	5	152	0	100	59	0	88	0	8	20	0	93
AT3G26640	1236	1	69	4	2	0	5	3	9	0	0	0	0
AT5G54270	1078	3	28	0	2	1	0	1	0	0	0	0	0
AT2G42860	1235	2	328	0	0	0	0	12	0	0	0	0	0
AT5G10470	3822	23	249	0	0	0	0	0	2	0	21	16	13
AT4G23180	2185	7	338	66	25	46	3	29	76	3	72	0	101
AT3G02130	3224	1	90	26	18	21	5	41	0	9	16	11	0
AT2G30650	1269	13	59	0	0	0	0	0	0	0	0	0	0
AT1G76430	1779	2	173	0	0	0	12	0	0	0	0	17	0
AT1G66360	806	3	126	0	0	0	0	0	0	0	0	0	1
AT2G04860	1749	1	351	0	0	0	0	9	0	0	0	0	0
AT5G37760	624	4	123	3	0	0	0	0	0	0	0	0	0
AT1G76185	854	2	69	5	10	12	31	20	0	1	2	10	0
AT5G50250	1071	4	436	22	50	51	8	82	0	66	78	11	114
AT3G49630	1110	11	201	0	0	0	11	0	0	0	0	10	0
AT4G26190	3544	7	638	14	4	5	0	1	0	2	0	1	0
AT1G30110	886	6	430	0	0	0	0	1	62	0	1	0	0
AT5G04680	2194	5	64	1	0	1	6	10	0	0	0	0	0
AT3G58840	1246	2	30	37	26	53	59	78	0	9	6	8	18
AT3G06320	442	2	75	19	10	22	222	33	107	89	17	120	35
AT1G17030	1581	4	165	0	89	4	3	2	9	61	3	7	5
AT5G05630	1871	1	103	0	2	1	10	8	1	0	0	5	0
AT2G44050	965	8	217	2	20	16	24	18	0	14	28	14	0
AT5G24630	1596	12	170	21	2	5	5	5	11	5	0	10	13
AT2G37580	826	1	283	3	0	0	4	0	28	4	0	0	0
AT5G47100	1205	9	165	17	19	13	31	41	18	6	2	31	6
AT3G45720	1668	4	23	5	0	0	44	0	0	0	0	0	0
AT1G29290	603	1	221	165	0	7	1	0	245	0	0	0	0
AT2G13810	1535	10	216	0	0	0	0	5	0	0	0	0	26
AT3G09490	1115	1	284	23	0	0	33	0	0	0	0	36	0
AT1G35780	1512	5	355	15	94	9	43	74	0	56	22	32	29
AT1G06570	1553	2	34	6	11	37	4	23	0	0	0	0	0
AT3G13860	2022	17	188	94	56	37	94	39	0	32	1	32	0
AT3G15190	881	3	92	12	251	338	30	637	27	143	56	27	135
AT4G14080	1660	3	189	0	640	0	0	0	0	396	1	0	0
AT4G05020	2179	10	184	102	33	5	81	35	63	15	5	39	13
AT3G54180	1204	4	139	46	26	12	31	16	26	3	0	12	24
AT4G36520	4203	7	47	0	0	0	0	0	0	0	0	0	0
AT1G50120	2193	12	47	38	69	35	22	49	0	0	0	0	0
AT1G62280	1365	2	215	0	0	0	114	16	0	0	0	105	2
AT2G16405	1776	12	318	36	2	25	12	10	13	4	0	2	18
AT3G01030	1098	1	751	0	0	0	0	0	0	0	0	0	0
AT5G52545	399	2	23	23	5	1	10	4	3	0	0	0	7
AT1G16430	579	3	129	0	0	0	0	0	0	1	0	0	0
AT4G24540	994	9	173	0	0	78	0	4	1	2	147	0	0
AT1G11350	2680	7	173	0	26	25	12	8	20	1	0	1	41
AT5G46850	891	4	175	1	2	5	8	15	12	4	8	37	21
AT4G15563	393	4	93	13	1	13	6	1	0	0	0	45	3
AT1G77750	621	3	27	0	0	0	31	42	0	0	0	0	0
AT2G23170	2118	3	98	94	0	0	0	0	12	0	0	0	0
AT3G11290	1696	4	155	39	38	63	52	74	9	9	0	37	9
AT3G60780	850	2	186	0	19	0	5	0	0	24	0	0	0
AT2G40490	1473	6	343	21	111	183	8	166	0	55	22	9	145
AT1G58340	2057	2	812	0	0	0	0	0	0	4	8	1	6
AT1G21140	899	1	38	5	28	7	16	0	0	6	0	21	0
AT5G25460	1433	3	322	363	821	538	101	782	474	543	780	85	814
AT2G34140	686	1	492	0	0	0	0	0	0	0	4	16	0
AT4G13070	1729	4	913	2	0	0	0	0	33	5	2	2	0
AT4G10350	1057	3	633	0	0	0	0	0	0	0	0	2	0
AT3G43147	612	1	305	0	0	0	0	63	0	0	0	0	0
AT3G14150	1378	12	218	35	46	25	31	56	10	27	19	7	30
AT1G62940	1629	6	24	0	223	0	0	0	0	58	0	0	0
AT5G43170	702	1	500	10	2	0	0	0	26	3	12	37	31
ATMG00110	621	1	257	0	0	0	0	0	0	0	0	1	0
AT1G21560	1442	5	251	10	39	30	25	30	33	16	11	11	7
AT5G63160	1402	5	247	0	12	353	891	53	0	10	1662	1310	0
AT5G46210	2687	17	210	73	94	58	22	54	0	30	13	28	32
AT1G65380	2424	1	506	0	0	1	0	0	0	24	3	9	0
AT5G37820	852	5	357	0	0	1	0	0	0	0	0	0	0
AT1G51802	192	1	90	2	0	0	0	0	0	0	0	0	0
AT2G18290	823	6	280	24	33	34	23	4	0	3	28	26	0
AT5G13330	927	2	672	18	0	0	0	0	594	0	1	8	0
AT1G45010	873	5	216	4	106	21	0	106	0	14	11	0	131
AT2G26890	7925	22	856	0	0	1	0	0	126	47	12	36	126
AT2G28320	2849	21	114	50	57	26	57	76	17	27	16	4	37
AT5G45200	3786	5	347	0	0	0	2	0	0	0	0	0	0
AT1G66820	512	1	454	2	6	20	0	4	3	0	1	0	2
AT2G18900	2725	16	521	10	20	3	6	5	51	24	13	49	49
AT3G58170	800	5	186	93	68	89	113	135	0	20	27	46	0
AT4G31080	783	4	161	0	0	0	0	0	0	0	3	0	0
AT4G39420	2346	2	68	3	0	0	1	0	0	0	0	0	0
AT5G57100	1592	7	314	28	77	14	52	4	0	16	7	9	0
AT1G54200	1354	1	220	104	19	20	12	14	136	1	1	6	16
AT4G28430	1515	7	756	0	0	0	0	0	24	8	0	0	0
AT1G27980	2082	15	83	0	0	0	0	0	0	0	0	2	0
AT1G76790	1316	3	318	229	9	12	51	0	214	6	15	235	0
AT5G58375	608	2	152	258	110	71	541	74	119	6	41	145	15
AT5G26731	807	1	478	38	28	7	32	6	9	2	0	26	0
AT5G57830	1415	4	165	1	5	3	45	14	6	7	0	3	18
AT2G22080	863	3	26	36	226	26	189	51	41	57	19	52	136
AT4G25160	2725	10	355	3	0	0	3	0	2	1	0	0	0
AT2G06010	1027	5	82	12	13	15	14	32	0	0	1	17	0
AT2G44010	755	1	124	36	34	0	67	0	0	0	0	0	0
AT3G25110	1617	7	360	33	37	11	94	24	9	14	2	78	43
AT3G44530	3393	11	395	14	15	7	0	3	33	6	3	2	63
AT3G05370	2706	1	347	0	2	19	0	1	0	0	1	0	6
AT5G05890	1467	2	145	1	0	16	65	0	0	0	17	111	0
AT1G19150	1043	3	217	0	66	169	0	150	0	65	223	0	155
AT3G14170	1799	5	1019	0	0	0	0	0	0	0	0	0	8
AT5G11110	3576	13	253	57	16	7	14	16	80	3	16	17	0
AT4G35140	1758	5	220	37	25	8	7	3	68	5	23	34	22
AT2G20670	1250	3	448	3	4	155	11	0	8	2	100	6	0
AT1G76070	1230	1	47	69	5	13	20	1	25	0	7	53	0
AT3G03380	3602	24	289	237	222	63	165	56	231	39	76	93	7
AT5G13770	2414	1	481	0	66	188	0	111	68	20	83	25	19
AT5G40000	1413	1	224	254	3	0	3	0	392	0	0	0	0
AT4G32570	1642	6	423	0	11	0	0	18	16	17	18	0	63
AT1G70510	1349	5	402	0	22	7	0	16	0	13	3	0	0
AT3G52760	1134	1	76	0	3	0	0	0	0	0	0	0	0
AT5G12110	892	6	568	15	1	5	0	5	102	24	10	32	15
AT1G35350	2256	12	132	0	0	0	0	0	0	0	19	0	0
AT1G67810	818	1	142	15	0	0	16	0	0	0	0	0	0
AT1G73350	585	6	228	31	43	25	11	19	0	23	23	22	22
AT5G09480	780	1	267	0	0	0	56	0	16	1	0	132	0
AT1G58070	1170	1	238	0	0	0	0	0	0	0	0	0	0
AT3G14700	979	2	137	1	0	0	0	0	0	0	0	0	0
AT5G43450	1362	3	309	24	46	32	0	77	4	10	39	0	31
AT4G19060	1385	1	434	1	3	13	0	16	22	4	23	1	31
AT5G26120	2208	18	334	0	2	0	0	4	0	0	0	0	27
AT3G28860	4228	10	243	48	383	58	124	186	0	41	2	7	4
AT1G54770	904	5	172	12	39	42	33	29	32	3	27	50	22
AT5G51210	681	2	28	0	0	0	0	0	0	3	0	0	1
AT5G01980	1838	2	174	72	82	44	31	33	76	10	14	6	39
AT5G18280	1972	9	387	68	71	59	27	47	13	26	0	40	75
AT4G15490	1848	1	248	3	49	3	0	22	0	6	8	0	0
AT5G02890	1219	2	675	13	16	5	0	8	114	37	6	7	69
AT1G24764	2469	11	580	20	17	13	7	19	63	98	102	38	21
AT1G62520	1098	1	724	3	0	0	0	0	48	0	3	2	0
AT2G05845	2070	1	166	3	0	0	0	0	0	0	0	0	0
AT2G25780	462	2	20	0	0	2	0	0	19	0	0	0	0
AT1G77210	1721	4	96	5	27	30	3	91	0	0	10	0	4
AT5G21040	1972	2	664	0	0	0	0	0	18	8	15	24	27
AT5G50375	1343	8	301	11	55	23	61	40	0	11	8	57	56
AT4G14260	1140	2	98	7	0	0	0	0	0	0	0	0	0
AT1G13430	1248	1	204	0	0	3	2	0	0	0	3	35	0
AT1G65420	974	2	331	4	3	17	12	13	0	13	19	17	32
AT1G07220	1524	7	75	32	53	16	12	9	28	17	3	0	26
AT5G09700	1236	3	81	0	0	0	0	0	0	0	0	6	0
AT1G28400	1410	1	440	552	160	119	423	225	1511	182	291	1406	1212
AT2G23420	2011	15	161	193	54	53	18	46	128	8	43	10	0
AT5G64970	2269	4	332	0	0	0	0	0	0	0	0	10	0
AT5G35920	468	1	23	5	0	0	0	0	0	0	0	0	0
AT5G64840	2429	7	517	14	38	85	0	21	6	44	208	0	52
AT4G03100	1691	4	481	7	16	8	0	7	0	0	0	0	0
AT4G08250	1452	1	912	0	0	0	0	0	0	4	9	0	0
AT5G23250	1449	7	702	0	0	0	0	0	0	12	3	0	49
AT5G04180	1110	6	491	0	10	0	0	7	0	0	0	0	0
AT5G14980	984	1	40	0	11	0	0	0	0	15	0	0	0
AT3G16830	3812	25	258	123	359	48	76	58	0	67	11	76	0
AT5G37290	922	7	345	1	8	14	9	4	0	12	12	17	15
AT5G62410	3763	20	91	17	27	7	37	10	0	3	0	2	0
AT3G47870	987	1	80	0	0	0	0	0	0	0	0	0	0
AT4G19185	1482	7	85	36	80	9	81	47	51	8	0	68	21
AT3G47300	804	4	129	13	20	16	56	43	0	1	0	5	0
AT5G59000	929	2	456	0	0	0	0	0	16	0	0	0	35
AT5G41860	579	1	95	8	16	7	2	13	11	1	0	3	0
AT5G16530	1056	5	420	0	0	2	0	0	0	0	1	0	1
AT2G01480	2610	10	149	13	0	1	23	14	0	0	0	1	0
AT5G47040	2704	17	599	0	0	0	0	0	39	4	13	2	100
AT1G69340	2069	15	87	89	50	59	131	88	160	44	29	75	76
AT4G33660	541	2	405	0	6	7	0	16	0	7	17	0	12
AT1G30860	2193	5	282	2	0	0	0	0	0	0	6	2	0
AT1G48370	2361	6	68	29	46	16	31	20	52	17	6	15	23
AT5G40690	873	1	178	69	28	36	91	44	61	5	2	67	0
AT1G64870	915	1	60	0	0	0	0	0	0	0	0	0	1
AT5G38710	1431	4	219	0	2	0	0	0	0	0	0	0	0
AT4G25550	1041	7	975	0	0	0	0	0	78	25	0	55	45
AT1G69325	363	3	308	2	0	0	0	0	2	0	0	16	0
AT4G33650	2907	20	34	10	0	0	11	0	0	0	0	20	0
AT1G26230	1843	13	144	0	78	20	0	30	0	8	41	0	13
AT5G54310	1827	11	211	33	0	53	8	0	29	31	50	19	38
AT2G47130	905	2	421	159	0	4	0	0	339	0	3	100	0
AT4G39510	1850	1	649	0	0	1	0	2	0	1	1	0	15
AT5G57780	759	2	198	0	16	36	8	43	7	3	23	0	5
AT3G05610	2411	2	658	0	0	0	0	0	0	17	0	0	43
AT1G62330	2171	10	323	22	30	16	26	17	19	38	87	51	80
AT3G18390	3021	8	25	2	4	15	0	20	0	0	1	0	0
AT1G12740	1467	9	268	86	0	0	0	0	48	0	0	0	0
AT1G22630	635	4	607	0	0	1	0	0	0	0	0	0	0
AT2G36990	2011	9	380	2	48	93	1	49	0	70	12	2	96
AT2G30580	2005	7	448	3	46	13	11	24	10	5	0	21	15
AT5G13960	2212	15	702	0	0	0	0	0	28	8	0	3	24
AT3G53860	1150	2	30	1	11	6	5	3	20	1	0	17	1
AT1G07200	2037	2	455	0	0	7	0	0	15	4	21	47	60
AT2G47140	1033	3	208	112	2	3	90	0	21	0	0	5	0
AT5G66800	960	2	153	0	24	13	0	17	0	5	3	1	26
[truncated: 19,609 more rows]

## Sheet: Rice
gene	rna_len	exon_num	tag_pos	NYR	NMR	NGL	NYL	NMA
LOC_Os01g47070	906	1	369	0	0	0	0	0
LOC_Os01g19180	522	5	67	0	0	0	0	0
LOC_Os01g19240	1077	5	192	0	0	0	0	0
LOC_Os01g19290	1137	4	195	0	0	0	0	0
LOC_Os01g47190	738	5	86	0	0	0	0	0
LOC_Os01g19370	768	4	93	0	0	0	0	0
LOC_Os01g19410	678	2	100	0	0	0	0	0
LOC_Os01g47290	938	1	272	0	0	0	0	0
LOC_Os01g11030	312	2	51	0	0	0	0	0
LOC_Os01g47390	330	2	246	0	0	0	0	0
LOC_Os01g47450	1425	13	350	0	0	0	0	0
LOC_Os01g47520	363	5	207	0	0	0	0	0
LOC_Os01g40530	522	2	27	0	0	0	0	0
LOC_Os01g40550	1068	2	56	0	0	0	0	0
LOC_Os12g24190	1245	11	34	0	0	0	0	0
LOC_Os12g23980	2355	1	567	0	0	0	0	0
LOC_Os12g24070	552	2	75	0	0	0	0	0
LOC_Os12g24310	834	3	180	0	0	0	0	0
LOC_Os12g37800	465	4	416	0	0	0	0	0
LOC_Os12g03770	2853	9	22	0	0	0	0	0
LOC_Os12g31560	1569	2	33	0	0	0	0	0
LOC_Os12g03840	1077	2	167	0	0	0	0	0
LOC_Os12g03530	2117	15	81	0	0	0	0	0
LOC_Os12g31750	690	1	95	0	0	0	0	0
LOC_Os12g24090	402	2	260	0	0	0	0	0
LOC_Os12g23930	1296	1	30	0	0	0	0	0
LOC_Os12g31340	1515	3	23	0	0	0	0	0
LOC_Os12g31820	1352	8	206	0	0	0	0	0
LOC_Os12g03630	1641	5	25	0	0	0	0	0
LOC_Os12g31760	198	2	96	0	0	0	0	0
LOC_Os12g24180	876	7	804	0	0	0	0	0
LOC_Os12g31680	687	1	73	0	0	0	0	0
LOC_Os12g31000	2010	5	176	0	0	0	0	0
LOC_Os12g03480	2770	16	207	0	0	0	0	0
LOC_Os12g31740	522	6	283	0	0	0	0	0
LOC_Os12g03580	501	4	227	0	0	0	0	0
LOC_Os12g03930	330	2	138	0	0	0	0	0
LOC_Os12g30970	1239	4	300	0	0	0	0	0
LOC_Os12g36970	462	1	306	0	0	0	0	0
LOC_Os12g10670	3525	5	246	0	0	0	0	0
LOC_Os12g43640	3024	1	54	0	0	0	0	0
LOC_Os12g10920	186	3	19	0	0	0	0	0
LOC_Os12g10960	396	1	118	0	0	0	0	0
LOC_Os12g36920	2153	12	101	0	0	0	0	0
LOC_Os12g10780	1470	10	161	0	0	0	0	0
LOC_Os12g37130	921	4	47	0	0	0	0	0
LOC_Os12g10930	2247	3	42	0	0	0	0	0
LOC_Os12g31010	162	1	60	0	0	0	0	0
LOC_Os12g31100	852	4	38	0	0	0	0	0
LOC_Os12g37270	1899	4	122	0	0	0	0	0
LOC_Os12g10940	345	2	65	0	0	0	0	0
LOC_Os12g31130	5199	7	483	0	0	0	0	0
LOC_Os12g03410	3156	6	47	0	0	0	0	0
LOC_Os12g37760	3352	3	37	0	0	0	0	0
LOC_Os12g43570	744	1	417	0	0	0	0	0
LOC_Os12g03130	2466	1	240	0	0	0	0	0
LOC_Os12g37490	1071	3	129	0	0	0	0	0
LOC_Os12g37660	1712	5	217	0	0	0	0	0
LOC_Os12g37110	1678	5	89	0	0	0	0	0
LOC_Os12g37320	1167	3	31	0	0	0	0	0
LOC_Os12g30920	2372	2	604	0	0	0	0	0
LOC_Os12g37500	1545	6	56	0	0	0	0	0
LOC_Os12g03310	1938	1	563	0	0	0	0	0
LOC_Os12g03340	1953	8	521	0	0	0	0	0
LOC_Os12g43620	1017	2	249	0	0	0	0	0
LOC_Os12g43700	1594	2	245	0	0	0	0	0
LOC_Os12g43740	885	1	117	0	0	0	0	0
LOC_Os12g30910	42	2	29	0	0	0	0	0
LOC_Os12g37580	3684	12	73	0	0	0	0	0
LOC_Os12g37710	615	2	371	0	0	0	0	0
LOC_Os12g30980	840	4	85	0	0	0	0	0
LOC_Os12g37700	4524	5	45	0	0	0	0	0
LOC_Os12g42930	2322	7	320	0	0	0	0	0
LOC_Os12g23770	2958	2	45	0	0	0	0	0
LOC_Os12g30710	450	2	368	0	0	0	0	0
LOC_Os12g10190	4233	12	159	0	0	0	0	0
LOC_Os12g10030	1089	5	394	0	0	0	0	0
LOC_Os12g30940	1179	3	135	0	0	0	0	0
LOC_Os12g10680	2112	8	56	0	0	0	0	0
LOC_Os12g43400	249	2	57	0	0	0	0	0
LOC_Os12g09070	681	1	24	0	0	0	0	0
LOC_Os12g08990	234	1	21	0	0	0	0	0
LOC_Os12g09080	972	2	771	0	0	0	0	0
LOC_Os12g09090	255	1	138	0	0	0	0	0
LOC_Os12g42040	2226	3	85	0	0	0	0	0
LOC_Os12g23440	4968	6	87	0	0	0	0	0
LOC_Os12g35980	426	3	89	0	0	0	0	0
LOC_Os12g36040	1173	2	282	0	0	0	0	0
LOC_Os12g30650	717	2	64	0	0	0	0	0
LOC_Os12g30520	2409	5	96	0	0	0	0	0
LOC_Os12g30840	282	3	76	0	0	0	0	0
LOC_Os12g23780	945	3	46	0	0	0	0	0
LOC_Os12g02750	582	6	381	0	0	0	0	0
LOC_Os12g22710	603	1	39	0	0	0	0	0
LOC_Os12g22290	489	2	69	0	0	0	0	0
LOC_Os12g09020	693	2	37	0	0	0	0	0
LOC_Os12g15920	1977	9	321	0	0	0	0	0
LOC_Os12g15340	5187	7	136	0	0	0	0	0
LOC_Os12g15370	630	2	60	0	0	0	0	0
LOC_Os12g42450	1044	4	56	0	0	0	0	0
LOC_Os12g22370	948	5	584	0	0	0	0	0
LOC_Os12g09390	1002	3	167	0	0	0	0	0
LOC_Os12g42760	1941	8	401	0	0	0	0	0
LOC_Os12g15550	2121	6	82	0	0	0	0	0
LOC_Os12g09310	480	1	85	0	0	0	0	0
LOC_Os12g15040	546	2	37	0	0	0	0	0
LOC_Os12g09510	309	3	242	0	0	0	0	0
LOC_Os12g30820	1872	10	275	0	0	0	0	0
LOC_Os12g30620	1830	6	554	0	0	0	0	0
LOC_Os12g23330	438	1	64	0	0	0	0	0
LOC_Os12g42050	2352	3	88	0	0	0	0	0
LOC_Os12g36070	432	2	171	0	0	0	0	0
LOC_Os12g10070	1908	7	44	0	0	0	0	0
LOC_Os12g16670	1587	1	378	0	0	0	0	0
LOC_Os12g30660	915	1	681	0	0	0	0	0
LOC_Os12g16090	2442	3	122	0	0	0	0	0
LOC_Os12g16190	852	3	74	0	0	0	0	0
LOC_Os12g43770	1389	1	106	0	0	0	0	0
LOC_Os12g37400	2670	15	239	0	0	0	0	0
LOC_Os12g30950	1245	2	167	0	0	0	0	0
LOC_Os12g43090	1180	3	304	0	0	0	0	0
LOC_Os12g10230	384	1	312	0	0	0	0	0
LOC_Os12g10530	306	2	176	0	0	0	0	0
LOC_Os12g10250	1590	2	285	0	0	0	0	0
LOC_Os12g01770	1632	6	260	0	0	0	0	0
LOC_Os12g21950	669	1	291	0	0	0	0	0
LOC_Os12g29180	171	2	159	0	0	0	0	0
LOC_Os12g01600	1368	2	65	0	0	0	0	0
LOC_Os12g08920	1132	4	36	0	0	0	0	0
LOC_Os12g08390	318	2	234	0	0	0	0	0
LOC_Os12g35410	3078	8	771	0	0	0	0	0
LOC_Os12g35490	741	4	558	0	0	0	0	0
LOC_Os12g29710	4575	1	360	0	0	0	0	0
LOC_Os12g09520	378	3	32	0	0	0	0	0
LOC_Os12g29650	1380	2	327	0	0	0	0	0
LOC_Os12g01610	627	1	122	0	0	0	0	0
LOC_Os12g42670	693	2	87	0	0	0	0	0
LOC_Os12g15540	171	2	38	0	0	0	0	0
LOC_Os12g41970	1131	1	222	0	0	0	0	0
LOC_Os12g22670	1218	2	843	0	0	0	0	0
LOC_Os12g09540	1920	5	141	0	0	0	0	0
LOC_Os12g42410	621	2	330	0	0	0	0	0
LOC_Os12g09530	3303	2	272	0	0	0	0	0
LOC_Os12g09800	4239	5	516	0	0	0	0	0
LOC_Os12g30080	1386	3	155	0	0	0	0	0
LOC_Os12g36330	1311	4	26	0	0	0	0	0
LOC_Os12g23900	351	2	104	0	0	0	0	0
LOC_Os12g16810	897	3	17	0	0	0	0	0
LOC_Os12g10180	3885	3	435	0	0	0	0	0
LOC_Os12g43080	798	7	78	0	0	0	0	0
LOC_Os12g02430	294	2	57	0	0	0	0	0
LOC_Os12g23830	2145	3	35	0	0	0	0	0
LOC_Os12g23600	678	2	506	0	0	0	0	0
LOC_Os12g37140	996	6	24	0	0	0	0	0
LOC_Os12g03080	5965	5	80	0	0	0	0	0
LOC_Os12g43300	1641	7	90	0	0	0	0	0
LOC_Os08g41240	1050	1	174	0	0	0	0	0
LOC_Os08g41190	1086	1	174	0	0	0	0	0
LOC_Os08g34110	3273	5	79	0	0	0	0	0
LOC_Os08g40690	948	1	272	0	0	0	0	0
LOC_Os08g41180	966	1	116	0	0	0	0	0
LOC_Os08g33120	1632	7	569	0	0	0	0	0
LOC_Os08g27090	324	2	152	0	0	0	0	0
LOC_Os08g13310	438	3	151	0	0	0	0	0
LOC_Os08g21340	654	2	212	0	0	0	0	0
LOC_Os08g13360	1716	3	71	0	0	0	0	0
LOC_Os08g13790	483	1	323	0	0	0	0	0
LOC_Os08g41170	963	2	200	0	0	0	0	0
LOC_Os08g41080	231	1	18	0	0	0	0	0
LOC_Os08g13910	558	4	30	0	0	0	0	0
LOC_Os08g13430	2633	1	109	0	0	0	0	0
LOC_Os08g06980	660	2	620	0	0	0	0	0
LOC_Os08g33280	2736	19	443	0	0	0	0	0
LOC_Os08g06740	1062	3	114	0	0	0	0	0
LOC_Os08g20610	2208	1	539	0	0	0	0	0
LOC_Os08g26680	252	1	39	0	0	0	0	0
LOC_Os08g27260	252	1	39	0	0	0	0	0
LOC_Os08g20840	984	5	353	0	0	0	0	0
LOC_Os08g13000	1098	1	317	0	0	0	0	0
LOC_Os08g13510	1779	5	327	0	0	0	0	0
LOC_Os08g13770	447	2	363	0	0	0	0	0
LOC_Os08g40680	1251	2	183	0	0	0	0	0
LOC_Os08g07200	1188	2	27	0	0	0	0	0
LOC_Os08g07590	480	2	233	0	0	0	0	0
LOC_Os08g07520	363	1	39	0	0	0	0	0
LOC_Os08g07180	534	1	339	0	0	0	0	0
LOC_Os08g27630	1473	7	153	0	0	0	0	0
LOC_Os08g06820	4338	15	126	0	0	0	0	0
LOC_Os08g33180	111	2	59	0	0	0	0	0
LOC_Os08g06270	231	1	75	0	0	0	0	0
LOC_Os08g32540	615	3	141	0	0	0	0	0
LOC_Os08g32840	834	4	245	0	0	0	0	0
LOC_Os08g06920	489	2	140	0	0	0	0	0
LOC_Os08g20480	3312	19	530	0	0	0	0	0
LOC_Os08g13050	696	2	42	0	0	0	0	0
LOC_Os08g07080	1893	7	100	0	0	0	0	0
LOC_Os08g40590	1176	5	18	0	0	0	0	0
LOC_Os08g41150	1080	1	302	0	0	0	0	0
LOC_Os08g07680	444	2	230	0	0	0	0	0
LOC_Os08g07910	459	2	163	0	0	0	0	0
LOC_Os08g25960	2898	5	603	0	0	0	0	0
LOC_Os08g26030	228	1	197	0	0	0	0	0
LOC_Os08g19830	2195	16	47	0	0	0	0	0
LOC_Os08g26170	900	2	400	0	0	0	0	0
LOC_Os08g19780	459	3	273	0	0	0	0	0
LOC_Os08g20230	699	6	414	0	0	0	0	0
LOC_Os08g40010	1122	6	52	0	0	0	0	0
LOC_Os08g39870	1239	9	213	0	0	0	0	0
LOC_Os08g12280	1737	8	55	0	0	0	0	0
LOC_Os08g32490	360	1	36	0	0	0	0	0
LOC_Os08g06770	390	2	39	0	0	0	0	0
LOC_Os08g27170	1563	8	56	0	0	0	0	0
LOC_Os08g13060	1504	1	18	0	0	0	0	0
LOC_Os08g26940	228	2	104	0	0	0	0	0
LOC_Os08g13530	273	3	181	0	0	0	0	0
LOC_Os08g27360	2607	7	67	0	0	0	0	0
LOC_Os08g07370	423	3	41	0	0	0	0	0
LOC_Os08g13940	504	1	17	0	0	0	0	0
LOC_Os08g40710	1677	3	101	0	0	0	0	0
LOC_Os08g25680	546	2	89	0	0	0	0	0
LOC_Os08g31670	1527	3	96	0	0	0	0	0
LOC_Os08g32420	723	3	90	0	0	0	0	0
LOC_Os08g05760	453	1	378	0	0	0	0	0
LOC_Os08g32400	720	3	67	0	0	0	0	0
LOC_Os08g25510	1293	3	296	0	0	0	0	0
LOC_Os08g32310	828	3	477	0	0	0	0	0
LOC_Os08g32350	630	2	219	0	0	0	0	0
LOC_Os08g39940	1044	4	32	0	0	0	0	0
LOC_Os08g39840	3308	7	29	0	0	0	0	0
LOC_Os08g12430	2252	4	224	0	0	0	0	0
LOC_Os08g06410	534	5	174	0	0	0	0	0
LOC_Os08g06390	459	1	110	0	0	0	0	0
LOC_Os08g06700	1221	4	77	0	0	0	0	0
LOC_Os08g26570	312	3	235	0	0	0	0	0
LOC_Os08g32640	483	1	422	0	0	0	0	0
LOC_Os08g06720	915	3	59	0	0	0	0	0
LOC_Os08g26670	384	2	106	0	0	0	0	0
LOC_Os08g13030	1095	2	74	0	0	0	0	0
LOC_Os08g07030	234	1	152	0	0	0	0	0
LOC_Os08g21110	6099	9	203	0	0	0	0	0
LOC_Os08g13080	5670	7	362	0	0	0	0	0
LOC_Os08g40510	1165	2	40	0	0	0	0	0
LOC_Os08g13460	771	4	136	0	0	0	0	0
LOC_Os08g41450	441	3	177	0	0	0	0	0
LOC_Os08g07160	273	1	91	0	0	0	0	0
LOC_Os08g33520	501	2	47	0	0	0	0	0
LOC_Os08g38840	1122	3	17	0	0	0	0	0
LOC_Os08g38550	612	6	197	0	0	0	0	0
LOC_Os08g38540	378	2	98	0	0	0	0	0
LOC_Os08g45110	1178	1	47	0	0	0	0	0
LOC_Os08g38610	1869	5	242	0	0	0	0	0
LOC_Os08g05060	2076	5	47	0	0	0	0	0
LOC_Os08g32010	333	2	213	0	0	0	0	0
LOC_Os08g39280	993	5	491	0	0	0	0	0
LOC_Os08g05670	3324	27	263	0	0	0	0	0
LOC_Os08g19490	255	2	225	0	0	0	0	0
LOC_Os08g25840	132	2	125	0	0	0	0	0
LOC_Os08g25550	774	1	156	0	0	0	0	0
LOC_Os08g19990	2220	6	602	0	0	0	0	0
LOC_Os08g32370	2133	6	369	0	0	0	0	0
LOC_Os08g25540	669	2	60	0	0	0	0	0
LOC_Os08g40080	360	2	104	0	0	0	0	0
LOC_Os08g06180	1065	1	53	0	0	0	0	0
LOC_Os08g40460	1149	2	761	0	0	0	0	0
LOC_Os08g32920	3185	22	229	0	0	0	0	0
LOC_Os08g26730	354	2	242	0	0	0	0	0
LOC_Os08g26510	1203	4	81	0	0	0	0	0
LOC_Os08g26760	1101	2	170	0	0	0	0	0
LOC_Os08g20650	780	7	408	0	0	0	0	0
LOC_Os08g27450	1206	3	170	0	0	0	0	0
LOC_Os08g13230	477	1	80	0	0	0	0	0
LOC_Os08g21470	606	2	55	0	0	0	0	0
LOC_Os08g13400	697	1	87	0	0	0	0	0
LOC_Os08g13610	2547	6	71	0	0	0	0	0
LOC_Os08g37950	3418	17	406	0	0	0	0	0
LOC_Os08g38230	225	2	79	0	0	0	0	0
LOC_Os08g37590	348	2	180	0	0	0	0	0
LOC_Os08g37690	1119	2	259	0	0	0	0	0
LOC_Os08g38440	3216	9	177	0	0	0	0	0
LOC_Os08g38260	249	2	146	0	0	0	0	0
LOC_Os08g37640	465	1	44	0	0	0	0	0
LOC_Os08g04670	576	1	16	0	0	0	0	0
LOC_Os08g38280	1575	1	279	0	0	0	0	0
LOC_Os08g25030	1407	2	123	0	0	0	0	0
LOC_Os08g18000	1473	8	73	0	0	0	0	0
LOC_Os08g18920	1335	10	191	0	0	0	0	0
LOC_Os08g24510	216	1	59	0	0	0	0	0
LOC_Os08g19290	606	2	80	0	0	0	0	0
LOC_Os08g17990	4986	7	618	0	0	0	0	0
LOC_Os08g19380	333	2	53	0	0	0	0	0
LOC_Os08g11460	123	2	70	0	0	0	0	0
LOC_Os08g38480	1915	3	557	0	0	0	0	0
LOC_Os08g38490	1155	1	65	0	0	0	0	0
LOC_Os08g38830	534	3	44	0	0	0	0	0
LOC_Os08g11500	1335	3	553	0	0	0	0	0
LOC_Os08g05300	498	2	99	0	0	0	0	0
LOC_Os08g05710	3729	10	120	0	0	0	0	0
LOC_Os08g05740	318	1	38	0	0	0	0	0
LOC_Os08g31880	1230	1	506	0	0	0	0	0
LOC_Os08g31740	1662	9	129	0	0	0	0	0
LOC_Os08g19620	252	2	159	0	0	0	0	0
LOC_Os08g12170	561	2	53	0	0	0	0	0
LOC_Os08g39740	1812	2	41	0	0	0	0	0
LOC_Os08g20070	771	3	116	0	0	0	0	0
LOC_Os08g12490	576	3	413	0	0	0	0	0
LOC_Os08g40000	453	1	189	0	0	0	0	0
LOC_Os08g06050	1667	10	80	0	0	0	0	0
LOC_Os08g12420	441	2	154	0	0	0	0	0
LOC_Os08g40450	2373	3	365	0	0	0	0	0
LOC_Os08g32930	561	6	133	0	0	0	0	0
LOC_Os08g32740	213	2	26	0	0	0	0	0
LOC_Os08g33290	717	3	317	0	0	0	0	0
LOC_Os08g06830	1329	2	167	0	0	0	0	0
LOC_Os08g26500	3231	5	1014	0	0	0	0	0
LOC_Os08g27460	3834	11	89	0	0	0	0	0
LOC_Os08g21290	549	1	57	0	0	0	0	0
LOC_Os08g13100	621	2	150	0	0	0	0	0
LOC_Os08g13640	1155	12	296	0	0	0	0	0
LOC_Os08g07510	435	1	189	0	0	0	0	0
LOC_Os08g13520	1845	4	56	0	0	0	0	0
LOC_Os08g07070	719	3	316	0	0	0	0	0
LOC_Os08g41120	1026	1	374	0	0	0	0	0
LOC_Os08g07640	414	1	111	0	0	0	0	0
LOC_Os08g13740	828	1	81	0	0	0	0	0
LOC_Os08g33990	618	1	181	0	0	0	0	0
LOC_Os08g44300	1287	3	1138	0	0	0	0	0
LOC_Os08g43660	372	2	213	0	0	0	0	0
LOC_Os08g04100	321	2	51	0	0	0	0	0
LOC_Os08g04400	2043	2	344	0	0	0	0	0
LOC_Os08g04580	1419	4	155	0	0	0	0	0
LOC_Os08g38420	291	1	219	0	0	0	0	0
LOC_Os08g04740	641	1	163	0	0	0	0	0
LOC_Os08g37930	982	3	598	0	0	0	0	0
LOC_Os08g24980	3747	14	374	0	0	0	0	0
LOC_Os08g04660	426	1	62	0	0	0	0	0
LOC_Os08g18080	4821	15	406	0	0	0	0	0
LOC_Os08g04910	567	1	108	0	0	0	0	0
LOC_Os08g25340	573	5	338	0	0	0	0	0
LOC_Os08g18990	1719	9	246	0	0	0	0	0
LOC_Os08g05010	789	2	663	0	0	0	0	0
LOC_Os08g11910	3138	3	458	0	0	0	0	0
LOC_Os08g39110	168	3	144	0	0	0	0	0
LOC_Os08g05350	2010	7	60	0	0	0	0	0
LOC_Os08g05470	771	6	251	0	0	0	0	0
LOC_Os08g31770	2967	3	52	0	0	0	0	0
LOC_Os08g25930	711	2	69	0	0	0	0	0
LOC_Os08g39680	801	5	53	0	0	0	0	0
LOC_Os08g26120	469	4	257	0	0	0	0	0
LOC_Os08g06430	713	3	37	0	0	0	0	0
LOC_Os08g40130	276	3	126	0	0	0	0	0
LOC_Os08g12640	2148	6	53	0	0	0	0	0
LOC_Os08g06400	237	4	141	0	0	0	0	0
LOC_Os08g33010	1179	2	339	0	0	0	0	0
LOC_Os08g26740	867	3	38	0	0	0	0	0
LOC_Os08g40540	405	4	188	0	0	0	0	0
LOC_Os08g40950	438	1	332	0	0	0	0	0
LOC_Os08g13190	1542	5	145	0	0	0	0	0
LOC_Os08g13040	360	1	354	0	0	0	0	0
LOC_Os08g07380	5334	12	483	0	0	0	0	0
LOC_Os08g13850	342	1	195	0	0	0	0	0
LOC_Os08g41230	1377	3	24	0	0	0	0	0
LOC_Os08g33790	210	1	91	0	0	0	0	0
LOC_Os08g43210	756	1	732	0	0	0	0	0
LOC_Os08g36570	1290	3	195	0	0	0	0	0
LOC_Os08g16860	1485	4	128	0	0	0	0	0
LOC_Os08g43080	405	2	278	0	0	0	0	0
LOC_Os08g10960	1263	1	374	0	0	0	0	0
LOC_Os08g31070	990	2	32	0	0	0	0	0
LOC_Os08g03500	1065	1	24	0	0	0	0	0
LOC_Os08g36970	1004	1	21	0	0	0	0	0
LOC_Os08g30890	717	7	53	0	0	0	0	0
LOC_Os08g10990	1263	6	517	0	0	0	0	0
LOC_Os08g37380	2279	14	247	0	0	0	0	0
LOC_Os08g30580	156	1	109	0	0	0	0	0
LOC_Os08g03990	1350	5	247	0	0	0	0	0
LOC_Os08g23480	3495	6	99	0	0	0	0	0
LOC_Os08g24140	1779	1	143	0	0	0	0	0
LOC_Os08g17860	930	4	135	0	0	0	0	0
LOC_Os08g24310	3240	2	83	0	0	0	0	0
LOC_Os08g37730	1400	3	206	0	0	0	0	0
LOC_Os08g04020	3198	7	29	0	0	0	0	0
LOC_Os08g43690	2454	4	78	0	0	0	0	0
LOC_Os08g17520	594	2	423	0	0	0	0	0
LOC_Os08g37770	261	1	238	0	0	0	0	0
LOC_Os08g38350	1068	4	255	0	0	0	0	0
LOC_Os08g38010	933	6	50	0	0	0	0	0
LOC_Os08g04490	2043	6	116	0	0	0	0	0
LOC_Os08g04570	846	2	263	0	0	0	0	0
LOC_Os08g24880	1773	9	185	0	0	0	0	0
LOC_Os08g38670	309	2	29	0	0	0	0	0
LOC_Os08g38930	693	2	152	0	0	0	0	0
LOC_Os08g11510	240	2	232	0	0	0	0	0
LOC_Os08g38920	705	3	372	0	0	0	0	0
LOC_Os08g05860	360	2	129	0	0	0	0	0
LOC_Os08g05460	1584	4	261	0	0	0	0	0
LOC_Os08g25800	696	2	444	0	0	0	0	0
LOC_Os08g25780	474	2	262	0	0	0	0	0
LOC_Os08g12350	4773	6	49	0	0	0	0	0
LOC_Os08g20270	897	8	117	0	0	0	0	0
LOC_Os08g39750	1353	7	18	0	0	0	0	0
LOC_Os08g12910	2208	6	152	0	0	0	0	0
LOC_Os08g06060	1538	7	165	0	0	0	0	0
LOC_Os08g12650	2166	3	37	0	0	0	0	0
LOC_Os08g06940	1696	2	92	0	0	0	0	0
LOC_Os08g33170	486	1	89	0	0	0	0	0
LOC_Os08g27230	192	2	50	0	0	0	0	0
LOC_Os08g27190	681	3	88	0	0	0	0	0
LOC_Os08g40740	852	2	843	0	0	0	0	0
LOC_Os08g13420	2514	3	117	0	0	0	0	0
LOC_Os08g40990	2580	2	304	0	0	0	0	0
LOC_Os08g41030	900	1	76	0	0	0	0	0
LOC_Os08g41340	1248	6	69	0	0	0	0	0
LOC_Os08g16950	471	3	130	0	0	0	0	0
LOC_Os08g10640	1190	6	95	0	0	0	0	0
LOC_Os08g36610	216	2	101	0	0	0	0	0
LOC_Os08g10910	450	1	231	0	0	0	0	0
LOC_Os08g03530	1149	1	206	0	0	0	0	0
LOC_Os08g03480	903	1	90	0	0	0	0	0
LOC_Os08g30850	3168	2	173	0	0	0	0	0
LOC_Os08g03050	207	1	68	0	0	0	0	0
LOC_Os08g30780	2967	19	975	0	0	0	0	0
LOC_Os08g30920	435	4	153	0	0	0	0	0
LOC_Os08g03490	1035	1	153	0	0	0	0	0
LOC_Os08g31040	312	3	149	0	0	0	0	0
LOC_Os08g23940	843	2	73	0	0	0	0	0
LOC_Os08g17180	1656	3	110	0	0	0	0	0
LOC_Os08g24430	918	3	81	0	0	0	0	0
LOC_Os08g17260	387	3	39	0	0	0	0	0
LOC_Os08g17880	651	2	17	0	0	0	0	0
LOC_Os08g17940	1701	5	77	0	0	0	0	0
LOC_Os08g43760	714	1	42	0	0	0	0	0
LOC_Os08g04160	513	1	405	0	0	0	0	0
LOC_Os08g04380	573	2	79	0	0	0	0	0
LOC_Os08g04410	501	3	78	0	0	0	0	0
LOC_Os08g24820	435	1	57	0	0	0	0	0
LOC_Os08g38650	972	2	44	0	0	0	0	0
LOC_Os08g19160	2356	1	24	0	0	0	0	0
LOC_Os08g44790	810	2	288	0	0	0	0	0
LOC_Os08g45090	570	1	35	0	0	0	0	0
LOC_Os08g38970	2961	1	279	0	0	0	0	0
LOC_Os08g11200	5385	10	684	0	0	0	0	0
LOC_Os08g38960	1355	2	54	0	0	0	0	0
LOC_Os08g05140	978	3	275	0	0	0	0	0
LOC_Os08g31820	159	2	96	0	0	0	0	0
LOC_Os08g32380	762	2	51	0	0	0	0	0
LOC_Os08g39240	2151	4	90	0	0	0	0	0
LOC_Os08g32460	447	3	368	0	0	0	0	0
LOC_Os08g31920	1836	3	825	0	0	0	0	0
LOC_Os08g20160	1404	3	35	0	0	0	0	0
LOC_Os08g39660	1667	1	202	0	0	0	0	0
LOC_Os08g19700	579	2	192	0	0	0	0	0
LOC_Os08g12250	177	3	22	0	0	0	0	0
LOC_Os08g20190	642	2	228	0	0	0	0	0
LOC_Os08g40270	2220	2	177	0	0	0	0	0
LOC_Os08g06650	936	2	222	0	0	0	0	0
LOC_Os08g12620	360	2	131	0	0	0	0	0
LOC_Os08g06290	264	3	32	0	0	0	0	0
LOC_Os08g06510	1953	1	117	0	0	0	0	0
LOC_Os08g06370	1499	6	72	0	0	0	0	0
LOC_Os08g26690	1422	6	430	0	0	0	0	0
LOC_Os08g32890	2616	2	112	0	0	0	0	0
LOC_Os08g20490	3114	9	200	0	0	0	0	0
LOC_Os08g33400	345	4	78	0	0	0	0	0
LOC_Os08g26990	408	5	90	0	0	0	0	0
LOC_Os08g27430	741	2	139	0	0	0	0	0
LOC_Os08g27220	939	1	35	0	0	0	0	0
LOC_Os08g13020	720	3	245	0	0	0	0	0
LOC_Os08g07090	600	4	247	0	0	0	0	0
LOC_Os08g40700	759	4	36	0	0	0	0	0
LOC_Os08g41420	1656	2	48	0	0	0	0	0
LOC_Os08g33770	522	2	162	0	0	0	0	0
LOC_Os08g16140	2973	4	59	0	0	0	0	0
LOC_Os07g31800	2736	3	39	0	0	0	0	0
LOC_Os07g32000	453	4	153	0	0	0	0	0
LOC_Os07g03810	2359	1	360	0	0	0	0	0
LOC_Os08g15990	2628	6	185	0	0	0	0	0
LOC_Os08g42760	1407	8	105	0	0	0	0	0
LOC_Os08g36530	1347	1	117	0	0	0	0	0
LOC_Os08g16670	1266	4	272	0	0	0	0	0
LOC_Os08g10920	1653	5	90	0	0	0	0	0
LOC_Os08g10410	1523	6	265	0	0	0	0	0
LOC_Os08g10690	240	1	39	0	0	0	0	0
LOC_Os08g43260	426	4	227	0	0	0	0	0
LOC_Os08g10880	603	3	233	0	0	0	0	0
LOC_Os08g36790	1887	9	23	0	0	0	0	0
LOC_Os08g30770	3438	18	486	0	0	0	0	0
LOC_Os08g03820	855	3	800	0	0	0	0	0
LOC_Os08g31370	2670	4	56	0	0	0	0	0
LOC_Os08g30800	372	2	84	0	0	0	0	0
LOC_Os08g17110	1215	4	99	0	0	0	0	0
LOC_Os08g31300	228	2	65	0	0	0	0	0
LOC_Os08g17840	102	1	71	0	0	0	0	0
LOC_Os08g43940	705	1	42	0	0	0	0	0
LOC_Os08g44120	1101	5	65	0	0	0	0	0
LOC_Os08g44160	1779	5	175	0	0	0	0	0
LOC_Os08g43890	726	1	36	0	0	0	0	0
LOC_Os08g17610	725	4	375	0	0	0	0	0
LOC_Os08g38310	3880	9	380	0	0	0	0	0
LOC_Os08g44150	1906	6	515	0	0	0	0	0
LOC_Os08g38290	171	1	96	0	0	0	0	0
LOC_Os08g24800	258	3	195	0	0	0	0	0
LOC_Os08g04980	1407	8	245	0	0	0	0	0
LOC_Os08g24600	300	2	42	0	0	0	0	0
LOC_Os08g44740	444	3	21	0	0	0	0	0
LOC_Os08g24670	759	2	198	0	0	0	0	0
LOC_Os08g24900	603	2	572	0	0	0	0	0
LOC_Os08g44960	411	1	44	0	0	0	0	0
LOC_Os08g44800	468	2	35	0	0	0	0	0
LOC_Os08g19330	984	1	893	0	0	0	0	0
LOC_Os08g19260	1011	6	648	0	0	0	0	0
LOC_Os08g45150	1523	2	106	0	0	0	0	0
LOC_Os08g05700	177	1	83	0	0	0	0	0
LOC_Os08g05680	159	3	128	0	0	0	0	0
LOC_Os08g39440	2983	9	18	0	0	0	0	0
LOC_Os08g25740	420	2	399	0	0	0	0	0
LOC_Os08g05660	1023	10	62	0	0	0	0	0
LOC_Os08g32410	654	2	27	0	0	0	0	0
LOC_Os08g05800	3426	3	26	0	0	0	0	0
LOC_Os08g05690	3738	11	63	0	0	0	0	0
LOC_Os08g19630	243	1	50	0	0	0	0	0
LOC_Os08g32110	546	3	43	0	0	0	0	0
LOC_Os08g32290	480	3	159	0	0	0	0	0
LOC_Os08g19680	1236	3	195	0	0	0	0	0
LOC_Os08g25490	1554	2	53	0	0	0	0	0
LOC_Os08g19820	1488	5	524	0	0	0	0	0
LOC_Os08g19800	1104	3	77	0	0	0	0	0
LOC_Os08g39820	849	4	21	0	0	0	0	0
LOC_Os08g39700	2781	1	324	0	0	0	0	0
LOC_Os08g12600	654	1	74	0	0	0	0	0
LOC_Os08g20430	267	2	93	0	0	0	0	0
LOC_Os08g40030	1023	2	344	0	0	0	0	0
LOC_Os08g33130	339	1	27	0	0	0	0	0
LOC_Os08g32780	1146	5	137	0	0	0	0	0
LOC_Os08g32650	2595	1	213	0	0	0	0	0
LOC_Os08g06910	594	2	218	0	0	0	0	0
LOC_Os08g26830	354	2	52	0	0	0	0	0
LOC_Os08g13140	375	2	26	0	0	0	0	0
LOC_Os08g21280	3669	2	147	0	0	0	0	0
LOC_Os08g20830	660	2	276	0	0	0	0	0
LOC_Os08g13210	288	3	263	0	0	0	0	0
LOC_Os08g20530	615	7	359	0	0	0	0	0
LOC_Os08g21080	537	3	120	0	0	0	0	0
LOC_Os08g21150	357	2	75	0	0	0	0	0
LOC_Os07g10940	2130	6	20	0	0	0	0	0
LOC_Os08g23460	729	1	354	0	0	0	0	0
LOC_Os08g10210	291	2	126	0	0	0	0	0
LOC_Os08g42600	3378	18	271	0	0	0	0	0
LOC_Os08g10230	1722	8	92	0	0	0	0	0
LOC_Os08g10770	3981	4	123	0	0	0	0	0
LOC_Os08g36990	1345	6	105	0	0	0	0	0
LOC_Os08g30550	2712	17	20	0	0	0	0	0
LOC_Os08g03620	2448	10	36	0	0	0	0	0
LOC_Os08g03630	1578	11	891	0	0	0	0	0
LOC_Os08g31260	276	1	234	0	0	0	0	0
LOC_Os08g31290	288	1	54	0	0	0	0	0
LOC_Os08g24480	1641	4	366	0	0	0	0	0
LOC_Os08g04040	1095	2	146	0	0	0	0	0
LOC_Os08g38340	1518	1	122	0	0	0	0	0
LOC_Os08g25070	670	1	356	0	0	0	0	0
LOC_Os08g24950	4281	21	158	0	0	0	0	0
LOC_Os08g19120	1380	3	323	0	0	0	0	0
LOC_Os08g19060	702	5	16	0	0	0	0	0
LOC_Os08g24740	357	2	202	0	0	0	0	0
LOC_Os08g25230	630	2	210	0	0	0	0	0
LOC_Os08g38520	846	1	156	0	0	0	0	0
LOC_Os08g19090	108	2	78	0	0	0	0	0
LOC_Os08g38590	1014	9	405	0	0	0	0	0
LOC_Os08g45200	2786	4	16	0	0	0	0	0
LOC_Os08g05590	1116	8	369	0	0	0	0	0
LOC_Os08g25650	960	6	653	0	0	0	0	0
LOC_Os08g39380	2313	6	517	0	0	0	0	0
LOC_Os08g32230	915	1	317	0	0	0	0	0
LOC_Os08g32330	865	3	41	0	0	0	0	0
LOC_Os08g26330	759	2	371	0	0	0	0	0
LOC_Os08g26350	672	4	48	0	0	0	0	0
LOC_Os08g31600	444	2	200	0	0	0	0	0
LOC_Os08g19880	768	3	17	0	0	0	0	0
LOC_Os08g20240	411	4	40	0	0	0	0	0
LOC_Os08g39580	3828	3	17	0	0	0	0	0
LOC_Os08g39510	750	2	154	0	0	0	0	0
LOC_Os08g40050	2442	4	21	0	0	0	0	0
LOC_Os08g12630	609	3	20	0	0	0	0	0
LOC_Os08g12610	1779	2	17	0	0	0	0	0
LOC_Os08g12520	1021	2	252	0	0	0	0	0
LOC_Os08g32910	2018	7	177	0	0	0	0	0
LOC_Os08g06760	504	3	161	0	0	0	0	0
LOC_Os08g32590	1237	2	395	0	0	0	0	0
LOC_Os08g33110	339	2	86	0	0	0	0	0
LOC_Os08g33360	843	5	44	0	0	0	0	0
LOC_Os08g27020	515	1	149	0	0	0	0	0
LOC_Os08g26950	501	3	140	0	0	0	0	0
LOC_Os08g27250	1513	3	48	0	0	0	0	0
LOC_Os08g13130	1113	5	164	0	0	0	0	0
LOC_Os08g27200	381	2	68	0	0	0	0	0
LOC_Os08g20880	657	5	359	0	0	0	0	0
LOC_Os08g21130	2166	7	760	0	0	0	0	0
LOC_Os08g13010	546	4	80	0	0	0	0	0
LOC_Os08g21210	2547	5	369	0	0	0	0	0
LOC_Os08g40490	1557	6	578	0	0	0	0	0
LOC_Os08g13650	999	6	374	0	0	0	0	0
LOC_Os08g07240	441	3	35	0	0	0	0	0
LOC_Os08g13960	3534	11	16	0	0	0	0	0
LOC_Os08g33890	472	1	397	0	0	0	0	0
LOC_Os07g02410	588	3	245	0	0	0	0	0
LOC_Os07g37440	504	2	425	0	0	0	0	0
LOC_Os07g02080	342	1	156	0	0	0	0	0
LOC_Os07g30600	1428	10	80	0	0	0	0	0
LOC_Os07g02960	1302	2	240	0	0	0	0	0
LOC_Os07g31030	429	3	290	0	0	0	0	0
LOC_Os07g31310	2271	2	22	0	0	0	0	0
LOC_Os07g10040	606	2	23	0	0	0	0	0
LOC_Os07g02830	252	1	152	0	0	0	0	0
LOC_Os07g16440	696	3	218	0	0	0	0	0
LOC_Os07g24410	1218	2	16	0	0	0	0	0
LOC_Os07g10250	2943	12	502	0	0	0	0	0
LOC_Os07g16790	903	4	148	0	0	0	0	0
LOC_Os07g37930	669	2	135	0	0	0	0	0
LOC_Os07g03050	1837	2	256	0	0	0	0	0
LOC_Os07g38260	3246	26	47	0	0	0	0	0
LOC_Os08g22930	522	2	27	0	0	0	0	0
LOC_Os08g16060	729	5	268	0	0	0	0	0
LOC_Os08g16460	2988	3	809	0	0	0	0	0
LOC_Os08g16150	252	2	82	0	0	0	0	0
LOC_Os07g03800	1401	4	156	0	0	0	0	0
LOC_Os08g42520	816	6	102	0	0	0	0	0
LOC_Os08g16820	471	2	381	0	0	0	0	0
LOC_Os08g42670	3618	3	353	0	0	0	0	0
LOC_Os08g42710	4458	5	33	0	0	0	0	0
LOC_Os08g42580	1818	12	47	0	0	0	0	0
LOC_Os08g16690	576	4	98	0	0	0	0	0
LOC_Os08g43100	255	2	75	0	0	0	0	0
LOC_Os08g10540	1689	6	215	0	0	0	0	0
LOC_Os08g03100	1959	4	197	0	0	0	0	0
LOC_Os08g03300	1436	1	484	0	0	0	0	0
LOC_Os08g03280	468	1	371	0	0	0	0	0
LOC_Os08g03470	1113	1	158	0	0	0	0	0
LOC_Os08g30720	168	1	51	0	0	0	0	0
LOC_Os08g03900	999	3	311	0	0	0	0	0
LOC_Os08g31270	1464	1	80	0	0	0	0	0
LOC_Os08g37470	801	5	525	0	0	0	0	0
LOC_Os08g31170	828	1	50	0	0	0	0	0
LOC_Os08g23810	1197	11	746	0	0	0	0	0
LOC_Os08g03760	855	3	143	0	0	0	0	0
LOC_Os08g23720	2081	2	225	0	0	0	0	0
LOC_Os08g17770	1110	3	278	0	0	0	0	0
LOC_Os08g37620	228	2	185	0	0	0	0	0
LOC_Os08g04110	1542	8	36	0	0	0	0	0
LOC_Os08g43980	732	1	80	0	0	0	0	0
LOC_Os08g18160	135	2	71	0	0	0	0	0
LOC_Os08g18880	1910	4	74	0	0	0	0	0
LOC_Os08g38690	1743	15	551	0	0	0	0	0
LOC_Os08g05600	837	4	221	0	0	0	0	0
LOC_Os08g31870	2547	2	444	0	0	0	0	0
LOC_Os08g11860	762	1	102	0	0	0	0	0
LOC_Os08g05340	1659	12	58	0	0	0	0	0
LOC_Os08g25790	397	2	30	0	0	0	0	0
LOC_Os08g25640	3330	5	310	0	0	0	0	0
LOC_Os08g26060	429	1	165	0	0	0	0	0
LOC_Os08g26150	384	2	189	0	0	0	0	0
LOC_Os08g32390	714	2	145	0	0	0	0	0
LOC_Os08g25480	474	2	95	0	0	0	0	0
LOC_Os08g39650	1827	3	878	0	0	0	0	0
LOC_Os08g20410	891	5	16	0	0	0	0	0
LOC_Os08g12340	705	1	45	0	0	0	0	0
LOC_Os08g32550	681	1	264	0	0	0	0	0
LOC_Os08g06450	1205	8	81	0	0	0	0	0
LOC_Os08g26700	1002	3	83	0	0	0	0	0
LOC_Os08g26780	435	1	108	0	0	0	0	0
LOC_Os08g33220	1524	3	56	0	0	0	0	0
LOC_Os08g20510	2412	14	231	0	0	0	0	0
LOC_Os08g27420	1455	3	104	0	0	0	0	0
LOC_Os08g13370	72	2	30	0	0	0	0	0
LOC_Os08g07310	3312	4	66	0	0	0	0	0
LOC_Os08g13810	2988	9	228	0	0	0	0	0
LOC_Os08g27590	1668	5	47	0	0	0	0	0
LOC_Os07g36890	1635	5	114	0	0	0	0	0
LOC_Os07g02310	489	2	42	0	0	0	0	0
LOC_Os07g36860	1041	4	248	0	0	0	0	0
LOC_Os07g37450	1655	1	441	0	0	0	0	0
LOC_Os07g23560	222	2	22	0	0	0	0	0
LOC_Os07g23690	219	2	113	0	0	0	0	0
LOC_Os07g23850	810	1	99	0	0	0	0	0
LOC_Os07g31430	984	1	186	0	0	0	0	0
LOC_Os07g23500	1611	7	45	0	0	0	0	0
LOC_Os07g16380	420	1	131	0	0	0	0	0
LOC_Os07g24220	300	2	120	0	0	0	0	0
LOC_Os07g10100	1287	4	105	0	0	0	0	0
LOC_Os07g10170	480	2	321	0	0	0	0	0
LOC_Os07g10700	1182	6	47	0	0	0	0	0
LOC_Os07g43840	648	2	88	0	0	0	0	0
LOC_Os07g37670	4422	4	257	0	0	0	0	0
LOC_Os07g10960	1767	5	275	0	0	0	0	0
LOC_Os07g31750	1365	4	39	0	0	0	0	0
LOC_Os07g10900	1500	5	56	0	0	0	0	0
LOC_Os07g31540	3681	18	129	0	0	0	0	0
LOC_Os07g03760	1107	8	158	0	0	0	0	0
LOC_Os08g23100	1130	10	357	0	0	0	0	0
LOC_Os07g31990	2133	4	305	0	0	0	0	0
LOC_Os08g16410	312	1	16	0	0	0	0	0
LOC_Os07g03750	519	1	257	0	0	0	0	0
LOC_Os08g10150	2565	18	127	0	0	0	0	0
LOC_Os08g43310	507	1	20	0	0	0	0	0
LOC_Os08g10490	708	3	489	0	0	0	0	0
LOC_Os08g10530	600	1	324	0	0	0	0	0
LOC_Os08g43420	330	1	176	0	0	0	0	0
LOC_Os08g10860	480	2	32	0	0	0	0	0
LOC_Os08g10940	2004	6	208	0	0	0	0	0
LOC_Os08g03320	1173	2	44	0	0	0	0	0
LOC_Os08g30520	1801	2	30	0	0	0	0	0
LOC_Os08g31030	2052	7	92	0	0	0	0	0
LOC_Os08g03270	2115	1	59	0	0	0	0	0
LOC_Os08g30810	2448	19	69	0	0	0	0	0
LOC_Os08g17560	1212	2	194	0	0	0	0	0
LOC_Os08g23510	4059	2	712	0	0	0	0	0
LOC_Os08g17760	1713	6	87	0	0	0	0	0
LOC_Os08g43740	795	1	102	0	0	0	0	0
LOC_Os08g37630	510	2	414	0	0	0	0	0
LOC_Os08g38130	1185	2	63	0	0	0	0	0
LOC_Os08g44350	759	9	197	0	0	0	0	0
LOC_Os08g37880	981	8	152	0	0	0	0	0
LOC_Os08g04090	1341	6	355	0	0	0	0	0
LOC_Os08g04900	213	3	169	0	0	0	0	0
LOC_Os08g18900	981	4	257	0	0	0	0	0
LOC_Os08g24680	3030	5	524	0	0	0	0	0
LOC_Os08g44670	408	4	323	0	0	0	0	0
LOC_Os08g25100	225	2	210	0	0	0	0	0
LOC_Os08g19040	621	2	60	0	0	0	0	0
LOC_Os08g38870	264	1	175	0	0	0	0	0
LOC_Os08g11470	3077	5	208	0	0	0	0	0
LOC_Os08g05560	1734	10	177	0	0	0	0	0
LOC_Os08g31680	4284	8	342	0	0	0	0	0
LOC_Os08g19870	2025	4	253	0	0	0	0	0
LOC_Os08g39970	1546	8	268	0	0	0	0	0
LOC_Os08g26490	738	1	390	0	0	0	0	0
LOC_Os08g26860	618	5	228	0	0	0	0	0
LOC_Os08g32670	276	2	95	0	0	0	0	0
LOC_Os08g27160	474	3	371	0	0	0	0	0
LOC_Os08g40730	840	1	753	0	0	0	0	0
LOC_Os08g21420	1593	3	53	0	0	0	0	0
LOC_Os08g20620	675	2	177	0	0	0	0	0
LOC_Os08g13180	1155	1	170	0	0	0	0	0
LOC_Os08g40640	5181	7	21	0	0	0	0	0
LOC_Os08g07120	1413	6	104	0	0	0	0	0
LOC_Os08g07050	411	2	33	0	0	0	0	0
LOC_Os08g33910	1158	3	176	0	0	0	0	0
LOC_Os07g36900	1605	5	67	0	0	0	0	0
LOC_Os07g37060	255	2	31	0	0	0	0	0
LOC_Os07g36870	1245	1	75	0	0	0	0	0
LOC_Os07g09590	771	6	89	0	0	0	0	0
LOC_Os07g43180	603	1	36	0	0	0	0	0
LOC_Os07g36740	2670	3	99	0	0	0	0	0
LOC_Os07g09850	2082	4	148	0	0	0	0	0
LOC_Os07g02520	2364	1	613	0	0	0	0	0
LOC_Os07g37320	1986	3	42	0	0	0	0	0
LOC_Os07g31350	630	5	288	0	0	0	0	0
LOC_Os07g16310	162	3	99	0	0	0	0	0
LOC_Os07g31300	933	2	128	0	0	0	0	0
LOC_Os07g16400	5601	8	203	0	0	0	0	0
LOC_Os07g43890	979	4	184	0	0	0	0	0
LOC_Os07g44080	273	4	146	0	0	0	0	0
LOC_Os07g37540	327	1	114	0	0	0	0	0
LOC_Os07g31510	234	2	86	0	0	0	0	0
LOC_Os08g23320	2269	9	28	0	0	0	0	0
LOC_Os07g32050	630	3	69	0	0	0	0	0
LOC_Os08g42680	1290	1	16	0	0	0	0	0
LOC_Os08g43070	792	1	243	0	0	0	0	0
LOC_Os08g16620	666	2	36	0	0	0	0	0
LOC_Os08g36640	258	1	156	0	0	0	0	0
LOC_Os08g43200	711	1	122	0	0	0	0	0
LOC_Os08g37390	1152	6	251	0	0	0	0	0
LOC_Os08g31130	909	7	630	0	0	0	0	0
LOC_Os08g31420	1413	1	248	0	0	0	0	0
LOC_Os08g17360	183	2	45	0	0	0	0	0
LOC_Os08g24170	1500	1	374	0	0	0	0	0
LOC_Os08g17350	336	2	52	0	0	0	0	0
LOC_Os08g43530	1173	2	200	0	0	0	0	0
LOC_Os08g44110	1341	3	46	0	0	0	0	0
LOC_Os08g38250	600	1	587	0	0	0	0	0
LOC_Os08g44340	1762	10	226	0	0	0	0	0
LOC_Os08g04190	2250	3	726	0	0	0	0	0
LOC_Os08g25140	1278	8	74	0	0	0	0	0
LOC_Os08g19150	510	1	405	0	0	0	0	0
LOC_Os08g05100	246	2	16	0	0	0	0	0
LOC_Os08g44830	1320	2	67	0	0	0	0	0
LOC_Os08g11960	5238	4	230	0	0	0	0	0
LOC_Os08g05320	1017	8	122	0	0	0	0	0
LOC_Os08g31610	231	2	46	0	0	0	0	0
LOC_Os08g31720	597	2	525	0	0	0	0	0
LOC_Os08g25670	1134	3	137	0	0	0	0	0
LOC_Os08g19810	276	1	134	0	0	0	0	0
LOC_Os08g19660	516	2	34	0	0	0	0	0
LOC_Os08g26200	411	5	51	0	0	0	0	0
LOC_Os08g19770	1440	6	314	0	0	0	0	0
LOC_Os08g12900	1968	5	84	0	0	0	0	0
LOC_Os08g39880	1374	4	24	0	0	0	0	0
LOC_Os08g33000	750	5	245	0	0	0	0	0
LOC_Os08g33260	648	4	78	0	0	0	0	0
LOC_Os08g40520	519	2	38	0	0	0	0	0
LOC_Os08g13260	126	2	87	0	0	0	0	0
LOC_Os08g21000	1506	6	17	0	0	0	0	0
LOC_Os08g20980	582	1	195	0	0	0	0	0
LOC_Os08g40910	792	1	117	0	0	0	0	0
LOC_Os08g13780	1002	6	255	0	0	0	0	0
LOC_Os08g13870	2373	1	132	0	0	0	0	0
LOC_Os08g41210	465	3	47	0	0	0	0	0
LOC_Os07g09730	1188	1	321	0	0	0	0	0
LOC_Os07g09520	2091	6	135	0	0	0	0	0
LOC_Os07g09770	3660	3	146	0	0	0	0	0
LOC_Os07g02390	300	3	218	0	0	0	0	0
LOC_Os07g23510	408	1	154	0	0	0	0	0
LOC_Os07g23800	630	3	152	0	0	0	0	0
LOC_Os07g30870	339	2	236	0	0	0	0	0
LOC_Os07g23490	813	1	759	0	0	0	0	0
LOC_Os07g02790	770	3	32	0	0	0	0	0
LOC_Os07g23920	2346	7	89	0	0	0	0	0
LOC_Os07g43980	1506	6	335	0	0	0	0	0
LOC_Os07g43600	717	2	33	0	0	0	0	0
LOC_Os07g10850	5502	14	258	0	0	0	0	0
LOC_Os07g10180	594	1	76	0	0	0	0	0
LOC_Os07g10340	219	1	71	0	0	0	0	0
LOC_Os07g10800	507	1	85	0	0	0	0	0
LOC_Os07g44430	1105	3	35	0	0	0	0	0
LOC_Os07g38190	288	2	190	0	0	0	0	0
LOC_Os07g38100	866	8	79	0	0	0	0	0
LOC_Os07g31480	231	2	38	0	0	0	0	0
LOC_Os08g22900	942	5	40	0	0	0	0	0
LOC_Os07g03870	3388	1	322	0	0	0	0	0
LOC_Os07g31890	297	2	284	0	0	0	0	0
LOC_Os07g32120	1032	1	389	0	0	0	0	0
LOC_Os08g42640	1874	6	91	0	0	0	0	0
LOC_Os08g36950	468	2	291	0	0	0	0	0
LOC_Os08g30590	1731	3	140	0	0	0	0	0
LOC_Os08g30630	1353	5	204	0	0	0	0	0
LOC_Os08g30970	762	2	158	0	0	0	0	0
LOC_Os08g23950	1584	2	70	0	0	0	0	0
LOC_Os08g23570	1176	5	207	0	0	0	0	0
LOC_Os08g03770	1014	3	306	0	0	0	0	0
LOC_Os08g03860	717	2	66	0	0	0	0	0
LOC_Os08g03970	5484	4	62	0	0	0	0	0
LOC_Os08g43510	1306	4	35	0	0	0	0	0
LOC_Os08g23520	774	1	386	0	0	0	0	0
LOC_Os08g23880	1344	1	186	0	0	0	0	0
LOC_Os08g23980	321	1	268	0	0	0	0	0
LOC_Os08g43770	705	1	42	0	0	0	0	0
LOC_Os08g44020	3924	28	95	0	0	0	0	0
LOC_Os08g38200	1902	1	68	0	0	0	0	0
LOC_Os08g04000	213	2	91	0	0	0	0	0
LOC_Os08g04810	1473	9	660	0	0	0	0	0
LOC_Os08g25240	1260	1	84	0	0	0	0	0
LOC_Os08g25280	2666	1	331	0	0	0	0	0
LOC_Os08g44550	1290	5	56	0	0	0	0	0
LOC_Os08g25350	1716	6	245	0	0	0	0	0
LOC_Os08g18960	2019	1	489	0	0	0	0	0
LOC_Os08g19130	309	3	165	0	0	0	0	0
LOC_Os08g45000	1827	1	102	0	0	0	0	0
LOC_Os08g05090	375	1	61	0	0	0	0	0
LOC_Os08g11520	522	2	114	0	0	0	0	0
LOC_Os08g05040	411	2	369	0	0	0	0	0
LOC_Os08g11930	5352	4	798	0	0	0	0	0
LOC_Os08g31660	1662	1	16	0	0	0	0	0
LOC_Os08g31640	381	3	176	0	0	0	0	0
LOC_Os08g32360	1049	3	238	0	0	0	0	0
LOC_Os08g31620	1206	1	74	0	0	0	0	0
LOC_Os08g25620	963	7	501	0	0	0	0	0
LOC_Os08g31960	813	2	250	0	0	0	0	0
LOC_Os08g25610	720	4	272	0	0	0	0	0
LOC_Os08g26160	582	1	302	0	0	0	0	0
LOC_Os08g32000	267	1	44	0	0	0	0	0
LOC_Os08g39560	1792	6	264	0	0	0	0	0
LOC_Os08g39900	306	2	152	0	0	0	0	0
LOC_Os08g12730	2160	17	195	0	0	0	0	0
LOC_Os08g40040	807	5	86	0	0	0	0	0
LOC_Os08g27100	792	3	36	0	0	0	0	0
LOC_Os08g20740	186	3	54	0	0	0	0	0
LOC_Os08g40500	884	1	58	0	0	0	0	0
LOC_Os08g27440	771	2	123	0	0	0	0	0
LOC_Os08g13690	1172	7	82	0	0	0	0	0
LOC_Os07g22590	1326	6	293	0	0	0	0	0
LOC_Os07g01420	930	3	78	0	0	0	0	0
LOC_Os07g22580	1740	5	140	0	0	0	0	0
LOC_Os07g15390	420	3	184	0	0	0	0	0
LOC_Os07g23170	1242	6	208	0	0	0	0	0
LOC_Os07g30330	1531	1	42	0	0	0	0	0
LOC_Os07g22470	246	3	74	0	0	0	0	0
LOC_Os07g42570	570	1	222	0	0	0	0	0
LOC_Os07g09070	618	3	38	0	0	0	0	0
LOC_Os07g15920	450	1	262	0	0	0	0	0
LOC_Os07g09120	462	3	69	0	0	0	0	0
LOC_Os07g36520	1368	3	459	0	0	0	0	0
LOC_Os07g42790	897	1	584	0	0	0	0	0
LOC_Os07g09920	1908	2	72	0	0	0	0	0
LOC_Os07g02480	2228	2	894	0	0	0	0	0
LOC_Os07g02420	390	4	299	0	0	0	0	0
LOC_Os07g23770	630	2	35	0	0	0	0	0
LOC_Os07g02860	696	3	185	0	0	0	0	0
LOC_Os07g02950	2662	11	125	0	0	0	0	0
LOC_Os07g23870	864	6	176	0	0	0	0	0
LOC_Os07g10320	450	1	41	0	0	0	0	0
LOC_Os07g10860	1119	10	472	0	0	0	0	0
LOC_Os07g31780	2274	5	208	0	0	0	0	0
LOC_Os08g42570	1485	1	435	0	0	0	0	0
LOC_Os08g16500	924	4	89	0	0	0	0	0
LOC_Os07g32080	1065	1	350	0	0	0	0	0
LOC_Os08g23450	783	5	156	0	0	0	0	0
LOC_Os08g16430	1197	2	567	0	0	0	0	0
LOC_Os08g16900	873	5	41	0	0	0	0	0
LOC_Os08g42990	948	4	69	0	0	0	0	0
LOC_Os08g10620	609	3	100	0	0	0	0	0
LOC_Os08g37030	990	1	19	0	0	0	0	0
LOC_Os08g03670	2019	8	539	0	0	0	0	0
LOC_Os08g43500	1941	1	75	0	0	0	0	0
LOC_Os08g03920	864	1	236	0	0	0	0	0
LOC_Os08g17750	4164	6	80	0	0	0	0	0
LOC_Os08g17140	2358	7	113	0	0	0	0	0
LOC_Os08g43920	708	1	80	0	0	0	0	0
LOC_Os08g17960	834	6	32	0	0	0	0	0
LOC_Os08g43700	432	1	168	0	0	0	0	0
LOC_Os08g37710	1308	2	24	0	0	0	0	0
LOC_Os08g38000	285	1	181	0	0	0	0	0
LOC_Os08g04640	558	1	141	0	0	0	0	0
LOC_Os08g24610	645	3	65	0	0	0	0	0
LOC_Os08g37680	270	1	119	0	0	0	0	0
LOC_Os08g04970	2151	6	35	0	0	0	0	0
LOC_Os08g38380	969	2	58	0	0	0	0	0
LOC_Os08g25200	342	3	53	0	0	0	0	0
LOC_Os08g25360	327	1	316	0	0	0	0	0
LOC_Os08g04290	1401	14	41	0	0	0	0	0
LOC_Os08g04690	697	1	138	0	0	0	0	0
LOC_Os08g19200	462	1	383	0	0	0	0	0
LOC_Os08g18980	576	2	410	0	0	0	0	0
LOC_Os08g18860	429	3	130	0	0	0	0	0
LOC_Os08g39220	2193	4	482	0	0	0	0	0
LOC_Os08g39390	1317	2	537	0	0	0	0	0
LOC_Os08g39050	1877	3	82	0	0	0	0	0
LOC_Os08g39250	2614	11	543	0	0	0	0	0
LOC_Os08g05870	2614	10	17	0	0	0	0	0
LOC_Os08g05930	5592	2	17	0	0	0	0	0
LOC_Os08g32220	666	2	47	0	0	0	0	0
LOC_Os08g25710	3348	2	306	0	0	0	0	0
LOC_Os08g25690	834	1	639	0	0	0	0	0
LOC_Os08g25810	878	5	141	0	0	0	0	0
LOC_Os08g39610	312	1	257	0	0	0	0	0
LOC_Os08g12970	393	2	174	0	0	0	0	0
LOC_Os08g12480	141	3	27	0	0	0	0	0
LOC_Os08g06560	936	4	187	0	0	0	0	0
LOC_Os08g40220	240	2	134	0	0	0	0	0
LOC_Os08g12950	1254	1	446	0	0	0	0	0
LOC_Os08g32960	1245	7	123	0	0	0	0	0
LOC_Os08g06860	945	2	57	0	0	0	0	0
LOC_Os07g35940	1467	7	69	0	0	0	0	0
LOC_Os07g36290	1623	4	305	0	0	0	0	0
LOC_Os07g29660	291	1	267	0	0	0	0	0
LOC_Os07g01670	204	1	53	0	0	0	0	0
LOC_Os07g30460	4395	2	252	0	0	0	0	0
LOC_Os07g42680	3483	6	102	0	0	0	0	0
LOC_Os07g22810	936	1	74	0	0	0	0	0
LOC_Os07g36510	684	4	545	0	0	0	0	0
LOC_Os07g09380	1005	4	20	0	0	0	0	0
LOC_Os07g09840	1203	1	333	0	0	0	0	0
LOC_Os07g43330	861	5	75	0	0	0	0	0
LOC_Os07g36570	2598	8	267	0	0	0	0	0
LOC_Os07g02290	1389	2	17	0	0	0	0	0
LOC_Os07g02580	408	1	132	0	0	0	0	0
LOC_Os07g02720	693	3	27	0	0	0	0	0
LOC_Os07g02620	1572	1	106	0	0	0	0	0
LOC_Os07g02980	1524	1	126	0	0	0	0	0
LOC_Os07g31320	446	4	284	0	0	0	0	0
LOC_Os07g24130	345	2	131	0	0	0	0	0
LOC_Os07g43500	420	2	24	0	0	0	0	0
LOC_Os07g16270	216	2	137	0	0	0	0	0
LOC_Os07g44030	1167	6	453	0	0	0	0	0
LOC_Os07g37580	1455	9	35	0	0	0	0	0
LOC_Os07g16970	1806	13	333	0	0	0	0	0
LOC_Os07g43690	828	8	431	0	0	0	0	0
LOC_Os07g10590	2553	3	584	0	0	0	0	0
LOC_Os07g44400	5550	32	213	0	0	0	0	0
LOC_Os07g38280	3687	27	58	0	0	0	0	0
LOC_Os07g03190	1131	1	208	0	0	0	0	0
LOC_Os07g10820	1485	5	17	0	0	0	0	0
LOC_Os07g38290	735	4	339	0	0	0	0	0
LOC_Os08g23260	1065	3	47	0	0	0	0	0
LOC_Os08g10340	1338	1	54	0	0	0	0	0
LOC_Os08g43000	3633	1	83	0	0	0	0	0
LOC_Os08g16910	999	4	108	0	0	0	0	0
LOC_Os08g36560	462	5	46	0	0	0	0	0
LOC_Os08g36700	1143	2	100	0	0	0	0	0
LOC_Os08g10850	1596	5	203	0	0	0	0	0
LOC_Os08g37070	321	1	140	0	0	0	0	0
LOC_Os08g37090	510	1	219	0	0	0	0	0
LOC_Os08g30660	1812	2	110	0	0	0	0	0
LOC_Os08g31310	393	4	76	0	0	0	0	0
LOC_Os08g03830	378	1	93	0	0	0	0	0
LOC_Os08g17300	225	3	131	0	0	0	0	0
LOC_Os08g17580	435	2	130	0	0	0	0	0
LOC_Os08g37610	4224	26	116	0	0	0	0	0
LOC_Os08g04060	2442	9	71	0	0	0	0	0
LOC_Os08g38040	2964	10	19	0	0	0	0	0
LOC_Os08g04520	852	5	211	0	0	0	0	0
LOC_Os08g24810	444	4	81	0	0	0	0	0
LOC_Os08g38110	1467	1	144	0	0	0	0	0
LOC_Os08g18870	1500	1	422	0	0	0	0	0
LOC_Os08g44620	1538	3	102	0	0	0	0	0
LOC_Os08g44720	2331	3	17	0	0	0	0	0
LOC_Os08g45070	366	1	257	0	0	0	0	0
LOC_Os08g19410	378	2	20	0	0	0	0	0
LOC_Os08g05110	426	1	81	0	0	0	0	0
LOC_Os08g05030	1755	11	425	0	0	0	0	0
LOC_Os08g05020	801	1	36	0	0	0	0	0
LOC_Os08g05080	1029	2	271	0	0	0	0	0
LOC_Os08g11830	1989	4	63	0	0	0	0	0
LOC_Os08g05440	4497	13	491	0	0	0	0	0
LOC_Os08g25850	514	4	504	0	0	0	0	0
LOC_Os08g26460	462	1	194	0	0	0	0	0
LOC_Os08g20460	555	1	534	0	0	0	0	0
LOC_Os08g39800	666	1	27	0	0	0	0	0
LOC_Os08g39550	1609	1	59	0	0	0	0	0
LOC_Os08g12780	1386	9	137	0	0	0	0	0
LOC_Os08g12930	348	2	73	0	0	0	0	0
LOC_Os08g40400	516	3	29	0	0	0	0	0
LOC_Os08g06320	1291	2	22	0	0	0	0	0
LOC_Os08g40280	2202	2	144	0	0	0	0	0
LOC_Os07g01470	486	1	24	0	0	0	0	0
LOC_Os07g36150	3891	6	82	0	0	0	0	0
LOC_Os07g01900	384	3	296	0	0	0	0	0
LOC_Os07g36260	1287	2	386	0	0	0	0	0
LOC_Os07g22730	666	1	78	0	0	0	0	0
LOC_Os07g36200	1647	6	80	0	0	0	0	0
LOC_Os07g15200	189	2	45	0	0	0	0	0
LOC_Os07g42560	846	4	244	0	0	0	0	0
LOC_Os07g42550	1026	2	177	0	0	0	0	0
LOC_Os07g23040	1323	2	305	0	0	0	0	0
LOC_Os07g09390	2085	2	104	0	0	0	0	0
LOC_Os07g15940	1536	2	500	0	0	0	0	0
LOC_Os07g09140	738	3	17	0	0	0	0	0
LOC_Os07g09820	405	3	65	0	0	0	0	0
LOC_Os07g43300	354	3	40	0	0	0	0	0
LOC_Os07g43320	4047	15	286	0	0	0	0	0
LOC_Os07g36840	1230	1	75	0	0	0	0	0
LOC_Os07g09750	987	5	107	0	0	0	0	0
LOC_Os07g02550	912	1	769	0	0	0	0	0
LOC_Os07g43160	1101	11	33	0	0	0	0	0
LOC_Os07g37270	1336	7	128	0	0	0	0	0
LOC_Os07g43450	492	1	60	0	0	0	0	0
LOC_Os07g02560	1536	1	287	0	0	0	0	0
LOC_Os07g31290	1374	4	211	0	0	0	0	0
LOC_Os07g31150	657	2	99	0	0	0	0	0
LOC_Os07g02680	1650	3	105	0	0	0	0	0
LOC_Os07g43850	762	2	98	0	0	0	0	0
LOC_Os07g43970	2122	10	68	0	0	0	0	0
LOC_Os07g10410	801	1	38	0	0	0	0	0
LOC_Os07g16500	849	2	75	0	0	0	0	0
LOC_Os07g37700	231	1	165	0	0	0	0	0
LOC_Os07g10740	1344	6	335	0	0	0	0	0
LOC_Os07g44120	303	2	147	0	0	0	0	0
LOC_Os07g37640	4592	6	163	0	0	0	0	0
LOC_Os07g31570	309	2	16	0	0	0	0	0
LOC_Os07g31680	1448	1	461	0	0	0	0	0
LOC_Os07g31590	3315	3	185	0	0	0	0	0
LOC_Os07g38270	3241	26	74	0	0	0	0	0
LOC_Os08g42800	490	1	170	0	0	0	0	0
LOC_Os08g10560	1593	6	131	0	0	0	0	0
LOC_Os08g10240	330	3	142	0	0	0	0	0
LOC_Os08g10730	1430	2	233	0	0	0	0	0
LOC_Os08g03170	1711	2	35	0	0	0	0	0
LOC_Os08g03230	333	2	126	0	0	0	0	0
LOC_Os08g03250	159	2	156	0	0	0	0	0
LOC_Os08g43460	1191	3	754	0	0	0	0	0
LOC_Os08g30910	3879	2	179	0	0	0	0	0
LOC_Os08g31430	1393	1	103	0	0	0	0	0
LOC_Os08g31110	2400	4	584	0	0	0	0	0
LOC_Os08g23740	2289	9	555	0	0	0	0	0
LOC_Os08g17730	951	2	18	0	0	0	0	0
LOC_Os08g44000	1161	8	41	0	0	0	0	0
LOC_Os08g04030	795	2	416	0	0	0	0	0
LOC_Os08g43730	2709	7	34	0	0	0	0	0
LOC_Os08g37920	3191	4	52	0	0	0	0	0
LOC_Os08g04200	231	1	137	0	0	0	0	0
LOC_Os08g04590	1353	3	579	0	0	0	0	0
LOC_Os08g18110	870	9	161	0	0	0	0	0
LOC_Os08g25210	987	5	397	0	0	0	0	0
LOC_Os08g44900	270	2	38	0	0	0	0	0
LOC_Os08g19370	702	6	33	0	0	0	0	0
LOC_Os08g25220	2319	7	35	0	0	0	0	0
LOC_Os08g44940	648	2	297	0	0	0	0	0
LOC_Os08g19310	2421	1	77	0	0	0	0	0
LOC_Os08g19460	1671	6	381	0	0	0	0	0
LOC_Os08g45190	898	2	18	0	0	0	0	0
LOC_Os08g25600	408	7	203	0	0	0	0	0
LOC_Os08g05410	1947	4	319	0	0	0	0	0
LOC_Os08g31890	1248	1	159	0	0	0	0	0
LOC_Os08g31520	444	3	398	0	0	0	0	0
LOC_Os08g25770	288	2	117	0	0	0	0	0
LOC_Os08g19690	2268	2	102	0	0	0	0	0
LOC_Os07g08780	279	1	73	0	0	0	0	0
LOC_Os07g29480	1359	1	138	0	0	0	0	0
LOC_Os07g22800	1320	2	215	0	0	0	0	0
LOC_Os07g09110	1269	3	572	0	0	0	0	0
LOC_Os07g36550	1377	1	768	0	0	0	0	0
LOC_Os07g42620	480	7	198	0	0	0	0	0
LOC_Os07g09490	1434	1	159	0	0	0	0	0
LOC_Os07g43310	504	1	79	0	0	0	0	0
LOC_Os07g09810	1215	1	32	0	0	0	0	0
LOC_Os07g43240	549	1	36	0	0	0	0	0
LOC_Os07g36760	1020	3	20	0	0	0	0	0
LOC_Os07g09960	390	1	69	0	0	0	0	0
LOC_Os07g02400	417	2	243	0	0	0	0	0
LOC_Os07g37280	592	2	125	0	0	0	0	0
LOC_Os07g02610	1593	2	39	0	0	0	0	0
LOC_Os07g16530	1938	5	50	0	0	0	0	0
LOC_Os07g23580	492	2	392	0	0	0	0	0
LOC_Os07g24240	1590	2	203	0	0	0	0	0
LOC_Os07g10290	411	2	175	0	0	0	0	0
LOC_Os07g24290	1461	3	86	0	0	0	0	0
LOC_Os07g16930	2295	1	65	0	0	0	0	0
LOC_Os07g43590	369	2	251	0	0	0	0	0
LOC_Os07g10090	1593	9	313	0	0	0	0	0
LOC_Os07g44100	411	1	19	0	0	0	0	0
LOC_Os07g10200	573	3	48	0	0	0	0	0
LOC_Os07g31500	3825	2	303	0	0	0	0	0
LOC_Os07g03120	582	1	41	0	0	0	0	0
LOC_Os07g31560	891	2	318	0	0	0	0	0
LOC_Os07g03170	486	1	123	0	0	0	0	0
LOC_Os07g31810	279	2	267	0	0	0	0	0
LOC_Os07g03060	2881	2	234	0	0	0	0	0
LOC_Os08g16020	306	4	166	0	0	0	0	0
LOC_Os07g31950	318	2	24	0	0	0	0	0
LOC_Os08g16230	1806	8	176	0	0	0	0	0
LOC_Os08g16190	3348	2	576	0	0	0	0	0
LOC_Os07g03840	2355	1	507	0	0	0	0	0
LOC_Os07g03890	3825	3	31	0	0	0	0	0
LOC_Os07g03730	848	1	223	0	0	0	0	0
LOC_Os08g16210	759	5	77	0	0	0	0	0
LOC_Os08g42770	351	2	189	0	0	0	0	0
LOC_Os08g42720	1147	11	156	0	0	0	0	0
LOC_Os08g10330	3283	24	108	0	0	0	0	0
LOC_Os08g36750	537	2	20	0	0	0	0	0
LOC_Os08g30560	681	4	213	0	0	0	0	0
LOC_Os08g30880	642	5	42	0	0	0	0	0
LOC_Os08g30900	4016	4	251	0	0	0	0	0
LOC_Os08g37410	453	3	59	0	0	0	0	0
LOC_Os08g31080	1371	1	75	0	0	0	0	0
LOC_Os08g23600	381	2	271	0	0	0	0	0
LOC_Os08g17370	1095	5	111	0	0	0	0	0
LOC_Os08g24230	1944	5	1097	0	0	0	0	0
LOC_Os08g17700	3339	3	32	0	0	0	0	0
LOC_Os08g43720	225	2	23	0	0	0	0	0
LOC_Os08g44030	327	1	51	0	0	0	0	0
LOC_Os08g17830	1911	4	72	0	0	0	0	0
LOC_Os08g44060	213	1	191	0	0	0	0	0
LOC_Os08g38020	1635	1	180	0	0	0	0	0
LOC_Os08g24520	2766	2	71	0	0	0	0	0
LOC_Os08g04650	1092	1	1043	0	0	0	0	0
LOC_Os08g24930	4053	18	200	0	0	0	0	0
LOC_Os08g38470	1167	2	54	0	0	0	0	0
LOC_Os08g25420	456	2	210	0	0	0	0	0
LOC_Os08g44910	1398	2	193	0	0	0	0	0
LOC_Os08g38730	465	1	150	0	0	0	0	0
LOC_Os08g05240	2019	5	107	0	0	0	0	0
LOC_Os08g05250	4254	4	122	0	0	0	0	0
LOC_Os08g31910	2067	6	390	0	0	0	0	0
LOC_Os08g05810	2844	4	29	0	0	0	0	0
LOC_Os08g19640	270	1	249	0	0	0	0	0
LOC_Os08g06330	1104	2	33	0	0	0	0	0
LOC_Os08g06120	864	1	53	0	0	0	0	0
LOC_Os08g32560	669	1	102	0	0	0	0	0
LOC_Os07g07560	3300	18	20	0	0	0	0	0
LOC_Os07g49070	2130	8	136	0	0	0	0	0
LOC_Os07g14010	873	4	377	0	0	0	0	0
LOC_Os07g14360	216	1	204	0	0	0	0	0
LOC_Os07g29220	4308	27	159	0	0	0	0	0
LOC_Os07g08230	306	2	46	0	0	0	0	0
LOC_Os07g08930	870	3	116	0	0	0	0	0
LOC_Os07g29550	1515	7	51	0	0	0	0	0
LOC_Os07g08470	228	1	222	0	0	0	0	0
LOC_Os07g08370	330	2	60	0	0	0	0	0
LOC_Os07g35630	1242	6	147	0	0	0	0	0
LOC_Os07g30060	681	3	39	0	0	0	0	0
LOC_Os07g01450	294	4	260	0	0	0	0	0
LOC_Os07g36170	2906	2	78	0	0	0	0	0
LOC_Os07g22680	977	1	55	0	0	0	0	0
LOC_Os07g01820	963	10	164	0	0	0	0	0
LOC_Os07g49490	1767	6	77	0	0	0	0	0
LOC_Os07g30280	1230	3	59	0	0	0	0	0
LOC_Os07g15060	1305	2	75	0	0	0	0	0
LOC_Os07g42770	1893	12	27	0	0	0	0	0
LOC_Os07g22920	534	4	246	0	0	0	0	0
LOC_Os07g23380	228	3	80	0	0	0	0	0
LOC_Os07g09220	669	1	265	0	0	0	0	0
LOC_Os07g15930	1722	4	533	0	0	0	0	0
LOC_Os07g09760	4944	2	117	0	0	0	0	0
LOC_Os07g36810	666	1	68	0	0	0	0	0
LOC_Os07g09900	2082	2	261	0	0	0	0	0
LOC_Os07g09560	996	1	98	0	0	0	0	0
LOC_Os07g43210	537	2	108	0	0	0	0	0
LOC_Os07g36970	1407	4	72	0	0	0	0	0
LOC_Os07g36640	582	2	114	0	0	0	0	0
LOC_Os07g30520	282	2	119	0	0	0	0	0
LOC_Os07g02600	2619	6	42	0	0	0	0	0
LOC_Os07g30930	1974	1	49	0	0	0	0	0
LOC_Os07g37390	183	3	102	0	0	0	0	0
LOC_Os07g31230	519	4	155	0	0	0	0	0
LOC_Os07g43540	888	10	652	0	0	0	0	0
LOC_Os07g43920	912	5	219	0	0	0	0	0
LOC_Os07g16640	921	1	149	0	0	0	0	0
LOC_Os07g43620	294	2	87	0	0	0	0	0
LOC_Os07g10990	282	4	176	0	0	0	0	0
LOC_Os07g44150	666	1	72	0	0	0	0	0
LOC_Os07g38210	321	3	98	0	0	0	0	0
LOC_Os07g31710	1038	2	51	0	0	0	0	0
LOC_Os07g03780	2139	2	1164	0	0	0	0	0
LOC_Os08g16770	1971	5	181	0	0	0	0	0
LOC_Os08g23110	1506	9	84	0	0	0	0	0
LOC_Os08g16390	1248	3	51	0	0	0	0	0
LOC_Os08g36590	1257	3	191	0	0	0	0	0
LOC_Os08g30870	2118	4	171	0	0	0	0	0
LOC_Os08g03080	2706	12	198	0	0	0	0	0
LOC_Os08g03330	1236	1	341	0	0	0	0	0
LOC_Os08g03850	450	2	18	0	0	0	0	0
LOC_Os08g30840	489	3	294	0	0	0	0	0
LOC_Os08g30670	5961	7	128	0	0	0	0	0
LOC_Os08g31150	5976	7	131	0	0	0	0	0
LOC_Os08g23750	492	2	21	0	0	0	0	0
LOC_Os08g17410	3026	1	309	0	0	0	0	0
LOC_Os08g23960	1641	1	371	0	0	0	0	0
LOC_Os08g17500	1029	3	609	0	0	0	0	0
LOC_Os08g17020	825	5	149	0	0	0	0	0
LOC_Os08g44140	2065	6	57	0	0	0	0	0
LOC_Os08g17570	813	5	56	0	0	0	0	0
LOC_Os08g37510	453	2	117	0	0	0	0	0
LOC_Os08g43880	639	5	279	0	0	0	0	0
LOC_Os08g43900	788	1	29	0	0	0	0	0
LOC_Os08g24890	456	3	299	0	0	0	0	0
LOC_Os08g18170	270	1	212	0	0	0	0	0
LOC_Os08g19080	2016	3	285	0	0	0	0	0
LOC_Os08g25470	618	2	564	0	0	0	0	0
LOC_Os08g25270	864	1	18	0	0	0	0	0
LOC_Os08g38510	306	2	60	0	0	0	0	0
LOC_Os07g07590	396	2	156	0	0	0	0	0
LOC_Os07g42220	599	1	306	0	0	0	0	0
LOC_Os07g34600	1785	13	388	0	0	0	0	0
LOC_Os07g35160	342	1	81	0	0	0	0	0
LOC_Os07g29400	489	1	174	0	0	0	0	0
LOC_Os07g14720	333	2	314	0	0	0	0	0
LOC_Os07g48570	1651	1	26	0	0	0	0	0
LOC_Os07g14000	1359	3	329	0	0	0	0	0
LOC_Os07g14350	1119	9	374	0	0	0	0	0
LOC_Os07g14680	609	2	334	0	0	0	0	0
LOC_Os07g35480	2173	4	161	0	0	0	0	0
LOC_Os07g01460	1215	2	123	0	0	0	0	0
LOC_Os07g36210	687	2	89	0	0	0	0	0
LOC_Os07g36310	216	2	210	0	0	0	0	0
LOC_Os07g23100	531	3	58	0	0	0	0	0
LOC_Os07g15000	216	2	133	0	0	0	0	0
LOC_Os07g15870	732	2	35	0	0	0	0	0
LOC_Os07g42510	1029	2	110	0	0	0	0	0
LOC_Os07g09360	333	1	131	0	0	0	0	0
LOC_Os07g09050	1821	4	60	0	0	0	0	0
LOC_Os07g43140	759	1	149	0	0	0	0	0
LOC_Os07g43250	525	1	27	0	0	0	0	0
LOC_Os07g09940	966	1	168	0	0	0	0	0
LOC_Os07g43270	741	2	121	0	0	0	0	0
LOC_Os07g43220	666	1	366	0	0	0	0	0
LOC_Os07g09890	2010	11	16	0	0	0	0	0
LOC_Os07g02540	1194	2	840	0	0	0	0	0
LOC_Os07g36830	1758	4	50	0	0	0	0	0
LOC_Os07g02270	408	3	186	0	0	0	0	0
LOC_Os07g31010	690	7	202	0	0	0	0	0
LOC_Os07g02910	1382	2	43	0	0	0	0	0
LOC_Os07g02780	2211	11	515	0	0	0	0	0
LOC_Os07g16280	534	2	330	0	0	0	0	0
LOC_Os07g43730	697	3	69	0	0	0	0	0
LOC_Os07g43680	333	1	302	0	0	0	0	0
LOC_Os07g44360	1938	14	345	0	0	0	0	0
LOC_Os07g37810	2283	16	365	0	0	0	0	0
LOC_Os07g37980	663	3	162	0	0	0	0	0
LOC_Os08g16110	531	4	374	0	0	0	0	0
LOC_Os08g16550	990	1	17	0	0	0	0	0
LOC_Os08g42700	3681	3	425	0	0	0	0	0
LOC_Os08g42630	976	1	31	0	0	0	0	0
LOC_Os08g43220	888	4	42	0	0	0	0	0
LOC_Os08g10930	1251	7	99	0	0	0	0	0
LOC_Os08g10970	1368	2	77	0	0	0	0	0
LOC_Os08g03700	1488	1	48	0	0	0	0	0
LOC_Os08g31060	2661	5	234	0	0	0	0	0
LOC_Os08g23690	438	1	39	0	0	0	0	0
LOC_Os08g37400	1891	1	170	0	0	0	0	0
LOC_Os08g43850	984	5	76	0	0	0	0	0
LOC_Os08g44040	1821	14	156	0	0	0	0	0
LOC_Os08g17790	1680	7	130	0	0	0	0	0
LOC_Os08g43840	636	4	243	0	0	0	0	0
LOC_Os08g38070	558	2	432	0	0	0	0	0
LOC_Os08g37860	804	4	357	0	0	0	0	0
LOC_Os08g43910	609	1	42	0	0	0	0	0
LOC_Os08g38080	1098	7	23	0	0	0	0	0
LOC_Os08g24830	1257	1	60	0	0	0	0	0
LOC_Os08g38330	1602	1	711	0	0	0	0	0
LOC_Os08g24850	429	2	93	0	0	0	0	0
LOC_Os08g18150	1374	4	158	0	0	0	0	0
LOC_Os08g19000	864	3	656	0	0	0	0	0
LOC_Os08g11090	507	2	324	0	0	0	0	0
LOC_Os08g19340	564	4	219	0	0	0	0	0
LOC_Os08g19100	495	2	95	0	0	0	0	0
LOC_Os08g38820	2547	3	205	0	0	0	0	0
LOC_Os08g11530	405	2	80	0	0	0	0	0
LOC_Os08g05070	774	3	651	0	0	0	0	0
LOC_Os08g39400	414	1	68	0	0	0	0	0
LOC_Os08g05720	750	1	483	0	0	0	0	0
LOC_Os08g32430	819	5	258	0	0	0	0	0
LOC_Os08g32470	693	2	602	0	0	0	0	0
LOC_Os07g28370	5385	12	36	0	0	0	0	0
LOC_Os07g47870	2376	7	185	0	0	0	0	0
LOC_Os07g41760	414	1	53	0	0	0	0	0
LOC_Os07g13220	498	1	126	0	0	0	0	0
LOC_Os07g13830	1818	1	243	0	0	0	0	0
LOC_Os07g07870	546	3	97	0	0	0	0	0
LOC_Os07g42120	858	1	52	0	0	0	0	0
LOC_Os07g34510	5373	20	503	0	0	0	0	0
LOC_Os07g42190	477	5	32	0	0	0	0	0
LOC_Os07g13890	1736	2	197	0	0	0	0	0
LOC_Os07g29060	1197	6	509	0	0	0	0	0
LOC_Os07g29110	243	2	72	0	0	0	0	0
LOC_Os07g14110	990	3	16	0	0	0	0	0
LOC_Os07g49200	600	2	51	0	0	0	0	0
LOC_Os07g36100	753	1	697	0	0	0	0	0
LOC_Os07g14910	906	5	397	0	0	0	0	0
LOC_Os07g35810	1836	7	54	0	0	0	0	0
LOC_Os07g29840	4821	19	138	0	0	0	0	0
LOC_Os07g01520	2445	1	48	0	0	0	0	0
LOC_Os07g30180	1845	7	234	0	0	0	0	0
LOC_Os07g22890	342	2	77	0	0	0	0	0
LOC_Os07g36320	993	1	26	0	0	0	0	0
LOC_Os07g15240	426	2	242	0	0	0	0	0
LOC_Os07g42900	5061	4	138	0	0	0	0	0
LOC_Os07g42630	3960	20	590	0	0	0	0	0
LOC_Os07g09080	1341	3	953	0	0	0	0	0
LOC_Os07g09910	933	1	371	0	0	0	0	0
LOC_Os07g43000	804	1	414	0	0	0	0	0
LOC_Os07g43420	1800	12	680	0	0	0	0	0
LOC_Os07g02630	3246	3	22	0	0	0	0	0
LOC_Os07g37020	327	2	116	0	0	0	0	0
LOC_Os07g02650	867	2	165	0	0	0	0	0
LOC_Os07g31270	900	12	304	0	0	0	0	0
LOC_Os07g24010	465	1	152	0	0	0	0	0
LOC_Os07g24050	786	7	173	0	0	0	0	0
LOC_Os07g24020	2052	7	36	0	0	0	0	0
LOC_Os07g23860	1218	5	69	0	0	0	0	0
LOC_Os07g31200	477	2	287	0	0	0	0	0
LOC_Os07g23960	1410	2	290	0	0	0	0	0
LOC_Os07g16760	927	3	18	0	0	0	0	0
LOC_Os07g16750	4476	3	1819	0	0	0	0	0
LOC_Os07g10190	1645	2	122	0	0	0	0	0
LOC_Os07g10350	5739	42	308	0	0	0	0	0
LOC_Os07g37760	1711	16	177	0	0	0	0	0
LOC_Os07g44300	1824	1	80	0	0	0	0	0
LOC_Os07g03260	2061	5	233	0	0	0	0	0
LOC_Os07g31830	641	3	188	0	0	0	0	0
LOC_Os07g03000	3054	2	30	0	0	0	0	0
LOC_Os07g37950	1039	1	78	0	0	0	0	0
LOC_Os07g38250	1989	1	147	0	0	0	0	0
LOC_Os07g31470	1203	3	89	0	0	0	0	0
LOC_Os08g23280	3121	1	806	0	0	0	0	0
LOC_Os07g31790	1347	1	238	0	0	0	0	0
LOC_Os07g03690	519	1	99	0	0	0	0	0
LOC_Os08g22970	645	3	24	0	0	0	0	0
LOC_Os08g16380	1380	4	137	0	0	0	0	0
LOC_Os08g42890	543	1	23	0	0	0	0	0
LOC_Os08g43020	768	2	558	0	0	0	0	0
LOC_Os08g36830	1227	5	57	0	0	0	0	0
LOC_Os08g43330	582	5	289	0	0	0	0	0
LOC_Os08g10870	411	6	140	0	0	0	0	0
LOC_Os08g03090	1899	2	62	0	0	0	0	0
LOC_Os08g37120	1509	7	167	0	0	0	0	0
LOC_Os08g03510	1047	1	27	0	0	0	0	0
LOC_Os08g03410	1844	3	79	0	0	0	0	0
LOC_Os08g30980	753	5	115	0	0	0	0	0
LOC_Os08g30860	324	2	260	0	0	0	0	0
LOC_Os08g24190	2148	8	77	0	0	0	0	0
LOC_Os08g24220	3657	6	110	0	0	0	0	0
LOC_Os08g31280	861	1	99	0	0	0	0	0
LOC_Os08g17320	1908	1	117	0	0	0	0	0
LOC_Os08g24370	1551	1	278	0	0	0	0	0
LOC_Os07g34390	1983	4	69	0	0	0	0	0
LOC_Os07g34100	1101	8	284	0	0	0	0	0
LOC_Os07g28030	1107	6	362	0	0	0	0	0
LOC_Os07g47680	582	2	53	0	0	0	0	0
LOC_Os07g13450	303	2	50	0	0	0	0	0
LOC_Os07g48190	498	1	230	0	0	0	0	0
LOC_Os07g13660	1518	3	91	0	0	0	0	0
LOC_Os07g07160	408	2	20	0	0	0	0	0
LOC_Os07g07520	750	4	138	0	0	0	0	0
LOC_Os07g13840	825	2	248	0	0	0	0	0
LOC_Os07g29230	822	3	152	0	0	0	0	0
LOC_Os07g14220	2226	8	122	0	0	0	0	0
LOC_Os07g48550	1647	3	27	0	0	0	0	0
LOC_Os07g48890	1386	11	185	0	0	0	0	0
LOC_Os07g49210	5788	9	216	0	0	0	0	0
LOC_Os07g49250	1971	1	64	0	0	0	0	0
LOC_Os07g14640	528	2	455	0	0	0	0	0
LOC_Os07g35500	3921	5	365	0	0	0	0	0
LOC_Os07g08600	1575	2	608	0	0	0	0	0
LOC_Os07g08300	4695	4	42	0	0	0	0	0
LOC_Os07g08520	2187	4	275	0	0	0	0	0
LOC_Os07g08570	1050	2	114	0	0	0	0	0
LOC_Os07g35850	312	2	36	0	0	0	0	0
LOC_Os07g29790	1026	5	51	0	0	0	0	0
LOC_Os07g01160	633	2	77	0	0	0	0	0
LOC_Os07g01080	342	3	287	0	0	0	0	0
LOC_Os07g29700	477	2	56	0	0	0	0	0
LOC_Os07g30010	498	2	38	0	0	0	0	0
LOC_Os07g22520	1083	3	42	0	0	0	0	0
LOC_Os07g15120	459	2	87	0	0	0	0	0
LOC_Os07g22760	357	2	221	0	0	0	0	0
LOC_Os07g09130	213	3	158	0	0	0	0	0
LOC_Os07g22870	444	1	42	0	0	0	0	0
LOC_Os07g15450	522	2	168	0	0	0	0	0
LOC_Os07g09100	807	3	322	0	0	0	0	0
LOC_Os07g42610	966	5	117	0	0	0	0	0
LOC_Os07g09640	408	1	115	0	0	0	0	0
LOC_Os07g43110	2076	6	40	0	0	0	0	0
LOC_Os07g09550	318	3	105	0	0	0	0	0
LOC_Os07g30590	513	2	54	0	0	0	0	0
LOC_Os07g02240	720	3	230	0	0	0	0	0
LOC_Os07g37380	849	1	84	0	0	0	0	0
LOC_Os07g02660	1470	4	490	0	0	0	0	0
LOC_Os07g23940	741	3	474	0	0	0	0	0
LOC_Os07g16220	1401	8	437	0	0	0	0	0
LOC_Os07g23950	2610	24	17	0	0	0	0	0
LOC_Os07g43490	648	2	53	0	0	0	0	0
LOC_Os07g44310	375	6	136	0	0	0	0	0
LOC_Os07g16990	4335	1	86	0	0	0	0	0
LOC_Os07g10970	1771	3	602	0	0	0	0	0
LOC_Os07g31620	777	3	571	0	0	0	0	0
LOC_Os07g38450	1914	2	65	0	0	0	0	0
LOC_Os07g37820	534	2	80	0	0	0	0	0
LOC_Os07g03040	2985	5	85	0	0	0	0	0
LOC_Os07g03880	2079	1	518	0	0	0	0	0
LOC_Os07g32100	1017	6	84	0	0	0	0	0
LOC_Os07g31960	1458	1	396	0	0	0	0	0
LOC_Os08g16330	571	2	267	0	0	0	0	0
LOC_Os08g16630	1002	2	21	0	0	0	0	0
LOC_Os08g42510	477	1	200	0	0	0	0	0
LOC_Os08g16650	480	3	314	0	0	0	0	0
LOC_Os08g10820	429	2	227	0	0	0	0	0
LOC_Os08g10260	3197	3	207	0	0	0	0	0
LOC_Os08g10720	168	1	84	0	0	0	0	0
LOC_Os08g43250	1455	1	65	0	0	0	0	0
LOC_Os08g36780	336	5	225	0	0	0	0	0
LOC_Os08g03340	132	2	28	0	0	0	0	0
LOC_Os08g31190	2022	5	669	0	0	0	0	0
LOC_Os08g17640	921	1	255	0	0	0	0	0
LOC_Os08g17630	213	1	95	0	0	0	0	0
LOC_Os08g37570	2248	4	336	0	0	0	0	0
LOC_Os08g38150	627	5	440	0	0	0	0	0
LOC_Os07g12380	453	1	173	0	0	0	0	0
LOC_Os07g40810	2946	2	44	0	0	0	0	0
LOC_Os07g46900	2865	11	972	0	0	0	0	0
LOC_Os07g12620	669	2	87	0	0	0	0	0
LOC_Os07g47080	795	4	214	0	0	0	0	0
LOC_Os07g47280	5496	25	98	0	0	0	0	0
LOC_Os07g41330	1278	3	100	0	0	0	0	0
LOC_Os07g47310	882	5	146	0	0	0	0	0
LOC_Os07g12450	534	1	31	0	0	0	0	0
LOC_Os07g33590	147	1	141	0	0	0	0	0
LOC_Os07g12610	1708	3	148	0	0	0	0	0
LOC_Os07g33550	1440	4	74	0	0	0	0	0
LOC_Os07g06570	918	7	132	0	0	0	0	0
LOC_Os07g06960	1995	2	59	0	0	0	0	0
LOC_Os07g28050	3420	16	132	0	0	0	0	0
LOC_Os07g34360	507	3	274	0	0	0	0	0
LOC_Os07g47960	471	4	312	0	0	0	0	0
LOC_Os07g13230	528	3	196	0	0	0	0	0
LOC_Os07g20750	1557	4	524	0	0	0	0	0
LOC_Os07g20870	444	3	432	0	0	0	0	0
LOC_Os07g41970	576	2	300	0	0	0	0	0
LOC_Os07g13500	417	1	204	0	0	0	0	0
LOC_Os07g42070	780	1	417	0	0	0	0	0
LOC_Os07g48300	1698	10	76	0	0	0	0	0
LOC_Os07g42340	255	1	240	0	0	0	0	0
LOC_Os07g07680	2724	3	17	0	0	0	0	0
LOC_Os07g07910	2676	9	206	0	0	0	0	0
LOC_Os07g42350	2289	2	167	0	0	0	0	0
LOC_Os07g48540	309	2	28	0	0	0	0	0
LOC_Os07g34830	2016	3	189	0	0	0	0	0
LOC_Os07g29370	414	2	158	0	0	0	0	0
LOC_Os07g14260	528	3	45	0	0	0	0	0
LOC_Os07g14850	4010	13	436	0	0	0	0	0
LOC_Os07g14560	2670	4	76	0	0	0	0	0
LOC_Os07g08500	4275	12	142	0	0	0	0	0
LOC_Os07g49290	2235	5	842	0	0	0	0	0
LOC_Os07g35730	2218	6	262	0	0	0	0	0
LOC_Os07g08870	381	3	87	0	0	0	0	0
LOC_Os07g35890	264	1	199	0	0	0	0	0
LOC_Os07g29890	1077	3	57	0	0	0	0	0
LOC_Os07g01850	2442	11	246	0	0	0	0	0
LOC_Os07g23010	408	2	107	0	0	0	0	0
LOC_Os07g15530	228	1	168	0	0	0	0	0
LOC_Os07g15640	2253	8	198	0	0	0	0	0
LOC_Os07g23330	123	1	55	0	0	0	0	0
LOC_Os07g23390	672	2	89	0	0	0	0	0
LOC_Os07g23230	1149	3	92	0	0	0	0	0
LOC_Os07g09570	420	2	411	0	0	0	0	0
LOC_Os07g36530	1569	3	194	0	0	0	0	0
LOC_Os07g09600	1252	5	41	0	0	0	0	0
LOC_Os07g43200	4737	8	21	0	0	0	0	0
LOC_Os07g09630	1446	11	116	0	0	0	0	0
LOC_Os07g02530	567	2	113	0	0	0	0	0
LOC_Os07g02010	378	1	24	0	0	0	0	0
LOC_Os07g02130	1407	1	63	0	0	0	0	0
LOC_Os07g31360	480	2	386	0	0	0	0	0
LOC_Os07g23670	282	2	77	0	0	0	0	0
LOC_Os07g24040	2145	11	445	0	0	0	0	0
LOC_Os07g10310	831	1	548	0	0	0	0	0
LOC_Os07g10160	1512	2	169	0	0	0	0	0
LOC_Os07g43560	2013	7	198	0	0	0	0	0
LOC_Os07g10240	1500	1	56	0	0	0	0	0
LOC_Os07g16830	2859	2	129	0	0	0	0	0
LOC_Os07g44020	1107	5	112	0	0	0	0	0
LOC_Os07g10640	378	3	213	0	0	0	0	0
LOC_Os07g10390	3971	14	206	0	0	0	0	0
LOC_Os07g44170	2118	1	128	0	0	0	0	0
LOC_Os07g38230	2661	7	371	0	0	0	0	0
LOC_Os07g37880	222	1	17	0	0	0	0	0
LOC_Os07g03830	2016	1	281	0	0	0	0	0
LOC_Os07g32040	1311	7	171	0	0	0	0	0
LOC_Os08g16700	537	2	488	0	0	0	0	0
LOC_Os07g12130	1317	3	279	0	0	0	0	0
LOC_Os07g40970	699	3	147	0	0	0	0	0
LOC_Os07g47120	1572	4	258	0	0	0	0	0
LOC_Os07g40920	1257	1	633	0	0	0	0	0
LOC_Os07g12100	2715	3	533	0	0	0	0	0
LOC_Os07g12830	639	4	254	0	0	0	0	0
LOC_Os07g06530	1011	2	20	0	0	0	0	0
LOC_Os07g33730	4498	1	397	0	0	0	0	0
LOC_Os07g34350	282	2	219	0	0	0	0	0
LOC_Os07g27590	897	3	81	0	0	0	0	0
LOC_Os07g22030	1413	6	338	0	0	0	0	0
LOC_Os07g22020	612	5	257	0	0	0	0	0
LOC_Os07g28420	366	2	100	0	0	0	0	0
LOC_Os07g41560	435	2	138	0	0	0	0	0
LOC_Os07g22460	588	1	540	0	0	0	0	0
LOC_Os07g34820	768	1	236	0	0	0	0	0
LOC_Os07g13780	597	1	147	0	0	0	0	0
LOC_Os07g13820	387	1	301	0	0	0	0	0
LOC_Os07g13990	1416	3	108	0	0	0	0	0
LOC_Os07g13930	1263	2	22	0	0	0	0	0
LOC_Os07g07390	1149	4	210	0	0	0	0	0
LOC_Os07g07430	1110	1	504	0	0	0	0	0
LOC_Os07g28800	810	7	98	0	0	0	0	0
LOC_Os07g48770	1105	6	246	0	0	0	0	0
LOC_Os07g28640	684	4	273	0	0	0	0	0
LOC_Os07g48620	279	2	56	0	0	0	0	0
LOC_Os07g49240	2015	6	373	0	0	0	0	0
LOC_Os07g14860	264	2	69	0	0	0	0	0
LOC_Os07g08100	162	2	53	0	0	0	0	0
LOC_Os07g08200	1170	6	32	0	0	0	0	0
LOC_Os07g36050	510	1	252	0	0	0	0	0
LOC_Os07g36440	135	2	21	0	0	0	0	0
LOC_Os07g29880	1959	5	113	0	0	0	0	0
LOC_Os07g23120	1106	1	29	0	0	0	0	0
LOC_Os07g30450	447	2	440	0	0	0	0	0
LOC_Os07g30240	1977	19	180	0	0	0	0	0
LOC_Os07g15290	2319	8	77	0	0	0	0	0
LOC_Os07g22940	375	1	39	0	0	0	0	0
LOC_Os07g15050	2043	3	566	0	0	0	0	0
LOC_Os07g23250	174	2	48	0	0	0	0	0
LOC_Os07g42750	6046	19	124	0	0	0	0	0
LOC_Os07g09250	645	1	29	0	0	0	0	0
LOC_Os07g15650	330	2	146	0	0	0	0	0
LOC_Os07g15730	360	1	131	0	0	0	0	0
LOC_Os07g09300	7440	20	61	0	0	0	0	0
LOC_Os07g43260	537	1	30	0	0	0	0	0
LOC_Os07g42830	1194	2	234	0	0	0	0	0
LOC_Os07g43370	1896	2	254	0	0	0	0	0
LOC_Os07g36850	837	2	73	0	0	0	0	0
LOC_Os07g09700	363	3	108	0	0	0	0	0
LOC_Os07g36790	252	1	145	0	0	0	0	0
LOC_Os07g02150	480	1	441	0	0	0	0	0
LOC_Os07g02740	336	1	221	0	0	0	0	0
LOC_Os07g37140	1452	3	327	0	0	0	0	0
LOC_Os07g02440	1601	3	39	0	0	0	0	0
LOC_Os07g31210	2010	1	159	0	0	0	0	0
LOC_Os07g02640	1290	2	22	0	0	0	0	0
LOC_Os07g02870	519	2	240	0	0	0	0	0
LOC_Os07g31020	729	2	60	0	0	0	0	0
LOC_Os07g16230	1959	16	332	0	0	0	0	0
LOC_Os07g16070	1800	7	152	0	0	0	0	0
LOC_Os07g31110	672	8	207	0	0	0	0	0
LOC_Os07g10020	1284	3	237	0	0	0	0	0
LOC_Os07g16610	1206	3	339	0	0	0	0	0
LOC_Os07g43800	919	1	285	0	0	0	0	0
LOC_Os07g03020	1437	2	19	0	0	0	0	0
LOC_Os07g31670	527	2	114	0	0	0	0	0
LOC_Os07g03010	1821	2	167	0	0	0	0	0
LOC_Os07g38380	1674	8	414	0	0	0	0	0
LOC_Os07g10810	1152	6	1007	0	0	0	0	0
LOC_Os07g03140	1749	9	495	0	0	0	0	0
LOC_Os07g38220	1470	1	216	0	0	0	0	0
LOC_Os07g05830	558	2	296	0	0	0	0	0
LOC_Os07g05500	966	2	423	0	0	0	0	0
LOC_Os07g05960	4383	28	86	0	0	0	0	0
LOC_Os07g33320	330	1	216	0	0	0	0	0
LOC_Os07g19390	954	1	726	0	0	0	0	0
LOC_Os07g46490	3127	8	35	0	0	0	0	0
LOC_Os07g46720	1731	10	23	0	0	0	0	0
LOC_Os07g20400	426	2	359	0	0	0	0	0
LOC_Os07g46820	1560	11	165	0	0	0	0	0
LOC_Os07g40690	1293	5	77	0	0	0	0	0
LOC_Os07g41150	1146	4	87	0	0	0	0	0
LOC_Os07g27570	1584	5	233	0	0	0	0	0
LOC_Os07g22120	507	4	338	0	0	0	0	0
LOC_Os07g27800	2163	4	305	0	0	0	0	0
LOC_Os07g22040	648	1	194	0	0	0	0	0
LOC_Os07g28210	4062	7	109	0	0	0	0	0
LOC_Os07g13130	2358	6	107	0	0	0	0	0
LOC_Os07g22400	1476	19	453	0	0	0	0	0
LOC_Os07g13900	1350	3	17	0	0	0	0	0
LOC_Os07g13480	1038	2	61	0	0	0	0	0
LOC_Os07g13720	2040	8	136	0	0	0	0	0
LOC_Os07g42290	1628	6	205	0	0	0	0	0
LOC_Os07g34660	306	1	135	0	0	0	0	0
LOC_Os07g07380	369	1	27	0	0	0	0	0
LOC_Os07g42390	432	2	354	0	0	0	0	0
LOC_Os07g34930	609	2	359	0	0	0	0	0
LOC_Os07g42330	735	2	351	0	0	0	0	0
LOC_Os07g48560	1386	3	44	0	0	0	0	0
LOC_Os07g14120	963	3	297	0	0	0	0	0
LOC_Os07g48860	510	4	83	0	0	0	0	0
LOC_Os07g29050	492	2	462	0	0	0	0	0
LOC_Os07g48650	2601	1	589	0	0	0	0	0
LOC_Os07g35800	327	2	75	0	0	0	0	0
LOC_Os07g35670	408	1	89	0	0	0	0	0
LOC_Os07g08350	2122	4	768	0	0	0	0	0
LOC_Os07g08730	270	4	18	0	0	0	0	0
LOC_Os07g29810	3369	2	72	0	0	0	0	0
LOC_Os07g30090	906	3	207	0	0	0	0	0
LOC_Os07g36240	961	2	222	0	0	0	0	0
LOC_Os07g30160	1029	9	101	0	0	0	0	0
LOC_Os07g01550	4001	5	217	0	0	0	0	0
LOC_Os07g29940	1206	3	210	0	0	0	0	0
LOC_Os07g15280	945	8	630	0	0	0	0	0
LOC_Os07g22670	2044	1	44	0	0	0	0	0
LOC_Os07g01860	3483	7	60	0	0	0	0	0
LOC_Os07g23370	957	3	36	0	0	0	0	0
LOC_Os07g23420	252	1	78	0	0	0	0	0
LOC_Os07g09280	939	2	721	0	0	0	0	0
LOC_Os07g15910	708	2	100	0	0	0	0	0
LOC_Os07g36720	4320	4	77	0	0	0	0	0
LOC_Os07g30860	1329	2	138	0	0	0	0	0
LOC_Os07g02040	423	2	411	0	0	0	0	0
LOC_Os07g37080	1527	3	931	0	0	0	0	0
LOC_Os07g37220	2096	9	131	0	0	0	0	0
LOC_Os07g30780	231	3	69	0	0	0	0	0
LOC_Os07g02450	1896	4	123	0	0	0	0	0
LOC_Os07g31250	2598	5	239	0	0	0	0	0
LOC_Os07g23890	1293	1	900	0	0	0	0	0
LOC_Os07g23730	1023	3	257	0	0	0	0	0
LOC_Os07g16330	795	3	386	0	0	0	0	0
LOC_Os07g43480	1491	2	116	0	0	0	0	0
LOC_Os07g37630	3666	4	31	0	0	0	0	0
LOC_Os07g43570	1944	7	24	0	0	0	0	0
LOC_Os07g10430	318	1	235	0	0	0	0	0
LOC_Os07g10670	360	2	141	0	0	0	0	0
LOC_Os07g31820	255	2	230	0	0	0	0	0
LOC_Os07g37910	657	2	221	0	0	0	0	0
LOC_Os07g03860	2150	2	159	0	0	0	0	0
LOC_Os08g23290	2256	2	132	0	0	0	0	0
LOC_Os08g16300	585	2	35	0	0	0	0	0
LOC_Os08g42610	2175	2	150	0	0	0	0	0
LOC_Os08g10140	2436	4	111	0	0	0	0	0
LOC_Os07g45400	6582	14	98	0	0	0	0	0
LOC_Os07g04210	2979	16	66	0	0	0	0	0
LOC_Os07g26380	480	2	116	0	0	0	0	0
LOC_Os07g18650	186	2	126	0	0	0	0	0
LOC_Os07g39410	2379	2	27	0	0	0	0	0
LOC_Os07g45990	3360	10	588	0	0	0	0	0
LOC_Os07g39570	525	1	111	0	0	0	0	0
LOC_Os07g11390	2838	3	76	0	0	0	0	0
LOC_Os07g05590	435	3	56	0	0	0	0	0
LOC_Os07g05560	1779	1	59	0	0	0	0	0
LOC_Os07g40280	567	2	336	0	0	0	0	0
LOC_Os07g40440	414	2	65	0	0	0	0	0
LOC_Os07g26720	882	7	96	0	0	0	0	0
LOC_Os07g27130	498	2	100	0	0	0	0	0
LOC_Os07g26910	243	4	21	0	0	0	0	0
LOC_Os07g19280	759	2	250	0	0	0	0	0
LOC_Os07g27330	2716	1	305	0	0	0	0	0
LOC_Os07g46680	204	2	63	0	0	0	0	0
LOC_Os07g47230	2022	8	170	0	0	0	0	0
LOC_Os07g12440	243	2	58	0	0	0	0	0
LOC_Os07g12730	1102	3	147	0	0	0	0	0
LOC_Os07g41050	1551	1	262	0	0	0	0	0
LOC_Os07g12820	690	4	39	0	0	0	0	0
LOC_Os07g06750	528	1	129	0	0	0	0	0
LOC_Os07g41080	2103	15	41	0	0	0	0	0
LOC_Os07g33600	804	3	286	0	0	0	0	0
LOC_Os07g27860	528	2	311	0	0	0	0	0
LOC_Os07g06770	903	5	182	0	0	0	0	0
LOC_Os07g20520	537	2	32	0	0	0	0	0
LOC_Os07g06900	1548	4	166	0	0	0	0	0
LOC_Os07g27990	186	1	68	0	0	0	0	0
LOC_Os07g22360	567	1	24	0	0	0	0	0
LOC_Os07g13210	546	2	33	0	0	0	0	0
LOC_Os07g13730	252	2	76	0	0	0	0	0
LOC_Os07g13380	240	1	97	0	0	0	0	0
LOC_Os07g13940	1218	4	561	0	0	0	0	0
LOC_Os07g07090	1053	5	29	0	0	0	0	0
LOC_Os07g13920	1125	1	17	0	0	0	0	0
LOC_Os07g34760	1044	2	76	0	0	0	0	0
LOC_Os07g13850	2625	8	150	0	0	0	0	0
LOC_Os07g42270	825	1	155	0	0	0	0	0
LOC_Os07g28920	2625	5	372	0	0	0	0	0
LOC_Os07g48510	1373	4	101	0	0	0	0	0
LOC_Os07g14780	480	1	83	0	0	0	0	0
LOC_Os07g08480	453	3	233	0	0	0	0	0
LOC_Os07g14610	1435	5	524	0	0	0	0	0
LOC_Os07g29540	1332	3	24	0	0	0	0	0
LOC_Os07g08940	882	1	143	0	0	0	0	0
LOC_Os07g35950	432	3	54	0	0	0	0	0
LOC_Os07g29720	459	2	16	0	0	0	0	0
LOC_Os07g36340	1893	5	36	0	0	0	0	0
LOC_Os07g22970	2016	7	1011	0	0	0	0	0
LOC_Os07g15360	408	5	27	0	0	0	0	0
LOC_Os07g23060	645	2	125	0	0	0	0	0
LOC_Os07g15500	1329	8	32	0	0	0	0	0
LOC_Os07g09270	738	3	452	0	0	0	0	0
LOC_Os07g09090	1431	5	689	0	0	0	0	0
LOC_Os07g15660	879	9	182	0	0	0	0	0
LOC_Os07g36610	2508	3	195	0	0	0	0	0
LOC_Os07g43280	180	2	107	0	0	0	0	0
LOC_Os07g24350	378	3	299	0	0	0	0	0
LOC_Os07g16110	234	3	98	0	0	0	0	0
LOC_Os07g24200	462	1	81	0	0	0	0	0
LOC_Os07g23480	6891	10	38	0	0	0	0	0
LOC_Os07g43950	1090	6	34	0	0	0	0	0
LOC_Os07g10110	2966	7	299	0	0	0	0	0
LOC_Os07g37600	195	2	81	0	0	0	0	0
LOC_Os07g44340	2199	3	345	0	0	0	0	0
LOC_Os07g37960	1362	3	105	0	0	0	0	0
LOC_Os07g37970	1506	2	639	0	0	0	0	0
LOC_Os07g10870	477	2	152	0	0	0	0	0
LOC_Os07g03590	856	1	161	0	0	0	0	0
LOC_Os07g04370	1386	2	45	0	0	0	0	0
LOC_Os07g04120	756	1	140	0	0	0	0	0
LOC_Os07g39060	846	4	152	0	0	0	0	0
LOC_Os07g39450	450	2	81	0	0	0	0	0
LOC_Os07g18220	102	2	31	0	0	0	0	0
LOC_Os07g25940	552	1	333	0	0	0	0	0
LOC_Os07g25860	1647	3	479	0	0	0	0	0
LOC_Os07g04660	495	1	237	0	0	0	0	0
LOC_Os07g18570	1368	1	87	0	0	0	0	0
LOC_Os07g45460	2550	4	573	0	0	0	0	0
LOC_Os07g45750	5637	12	18	0	0	0	0	0
LOC_Os07g39700	1032	1	156	0	0	0	0	0
LOC_Os07g45760	1992	5	42	0	0	0	0	0
LOC_Os07g39580	777	4	221	0	0	0	0	0
LOC_Os07g39530	2166	4	156	0	0	0	0	0
LOC_Os07g05240	1425	3	164	0	0	0	0	0
LOC_Os07g40100	459	1	289	0	0	0	0	0
LOC_Os07g05360	756	10	285	0	0	0	0	0
LOC_Os07g32870	516	1	474	0	0	0	0	0
LOC_Os07g05070	276	3	153	0	0	0	0	0
LOC_Os07g33100	3132	11	332	0	0	0	0	0
LOC_Os07g26750	555	1	24	0	0	0	0	0
LOC_Os07g33050	2196	4	311	0	0	0	0	0
LOC_Os07g27100	300	1	231	0	0	0	0	0
LOC_Os07g27280	2139	3	873	0	0	0	0	0
LOC_Os07g26710	225	3	131	0	0	0	0	0
LOC_Os07g27370	2580	2	51	0	0	0	0	0
LOC_Os07g26900	1173	14	183	0	0	0	0	0
LOC_Os07g47160	897	2	538	0	0	0	0	0
LOC_Os07g40730	3378	24	245	0	0	0	0	0
LOC_Os07g12330	2166	3	54	0	0	0	0	0
LOC_Os07g41220	738	4	27	0	0	0	0	0
LOC_Os07g12660	402	1	136	0	0	0	0	0
LOC_Os07g33640	405	2	112	0	0	0	0	0
LOC_Os07g34140	1197	2	94	0	0	0	0	0
LOC_Os07g20610	1041	6	52	0	0	0	0	0
LOC_Os07g20630	1860	8	141	0	0	0	0	0
LOC_Os07g34320	1248	10	57	0	0	0	0	0
LOC_Os07g20510	3206	1	460	0	0	0	0	0
LOC_Os07g13280	346	2	138	0	0	0	0	0
LOC_Os07g13300	405	3	110	0	0	0	0	0
LOC_Os07g41910	504	1	33	0	0	0	0	0
LOC_Os07g48380	288	2	231	0	0	0	0	0
LOC_Os07g07500	591	4	470	0	0	0	0	0
LOC_Os07g48440	591	1	482	0	0	0	0	0
LOC_Os07g07740	399	2	64	0	0	0	0	0
LOC_Os07g35400	453	1	386	0	0	0	0	0
LOC_Os07g35360	570	1	200	0	0	0	0	0
LOC_Os07g48920	2441	14	67	0	0	0	0	0
LOC_Os07g29070	666	3	312	0	0	0	0	0
LOC_Os07g08540	2289	5	1010	0	0	0	0	0
LOC_Os07g35530	681	4	97	0	0	0	0	0
LOC_Os07g08510	1398	1	870	0	0	0	0	0
LOC_Os07g14340	1086	1	639	0	0	0	0	0
LOC_Os07g35640	1125	1	140	0	0	0	0	0
LOC_Os07g35650	2049	7	17	0	0	0	0	0
LOC_Os07g08180	3589	1	801	0	0	0	0	0
LOC_Os07g35980	1233	4	33	0	0	0	0	0
LOC_Os07g36330	1809	4	96	0	0	0	0	0
LOC_Os07g01210	1193	1	110	0	0	0	0	0
LOC_Os07g35710	1140	2	216	0	0	0	0	0
LOC_Os07g01260	1640	8	164	0	0	0	0	0
LOC_Os07g01780	751	5	29	0	0	0	0	0
LOC_Os07g30260	582	1	442	0	0	0	0	0
LOC_Os07g01700	342	2	273	0	0	0	0	0
LOC_Os07g23190	1107	2	29	0	0	0	0	0
LOC_Os07g23210	1992	6	95	0	0	0	0	0
LOC_Os07g22660	747	3	460	0	0	0	0	0
LOC_Os07g15580	405	3	120	0	0	0	0	0
LOC_Os07g15770	864	3	38	0	0	0	0	0
LOC_Os07g15410	711	8	372	0	0	0	0	0
LOC_Os07g09500	606	2	205	0	0	0	0	0
LOC_Os07g17450	300	3	83	0	0	0	0	0
LOC_Os07g24610	603	2	141	0	0	0	0	0
LOC_Os07g17420	1365	5	165	0	0	0	0	0
LOC_Os07g17990	411	3	242	0	0	0	0	0
LOC_Os07g44970	2796	7	581	0	0	0	0	0
LOC_Os07g38930	1470	6	155	0	0	0	0	0
LOC_Os07g17800	4929	4	597	0	0	0	0	0
LOC_Os07g39020	2445	1	83	0	0	0	0	0
LOC_Os07g04570	510	3	492	0	0	0	0	0
LOC_Os07g18250	1188	11	43	0	0	0	0	0
LOC_Os07g25540	1197	3	297	0	0	0	0	0
LOC_Os07g18630	534	3	17	0	0	0	0	0
LOC_Os07g18580	747	2	317	0	0	0	0	0
LOC_Os07g11280	3824	10	160	0	0	0	0	0
LOC_Os07g11630	1905	2	81	0	0	0	0	0
LOC_Os07g05130	180	2	95	0	0	0	0	0
LOC_Os07g11780	723	2	92	0	0	0	0	0
LOC_Os07g05020	543	3	55	0	0	0	0	0
LOC_Os07g32660	1692	8	189	0	0	0	0	0
LOC_Os07g05320	1245	2	92	0	0	0	0	0
LOC_Os07g32520	438	3	277	0	0	0	0	0
LOC_Os07g40380	549	5	194	0	0	0	0	0
LOC_Os07g26800	2202	9	74	0	0	0	0	0
LOC_Os07g05650	1302	7	592	0	0	0	0	0
LOC_Os07g26600	327	3	260	0	0	0	0	0
LOC_Os07g19330	666	1	159	0	0	0	0	0
LOC_Os07g26500	204	2	59	0	0	0	0	0
LOC_Os07g27180	2767	22	178	0	0	0	0	0
LOC_Os07g19160	525	3	324	0	0	0	0	0
LOC_Os07g33370	3069	16	17	0	0	0	0	0
LOC_Os07g33420	1425	4	210	0	0	0	0	0
LOC_Os07g33060	1617	5	74	0	0	0	0	0
LOC_Os07g27050	300	4	106	0	0	0	0	0
LOC_Os07g12570	414	6	48	0	0	0	0	0
LOC_Os07g47130	804	2	164	0	0	0	0	0
LOC_Os07g41070	1265	5	286	0	0	0	0	0
LOC_Os07g12220	747	6	58	0	0	0	0	0
LOC_Os07g12940	270	2	54	0	0	0	0	0
LOC_Os07g34050	573	1	99	0	0	0	0	0
LOC_Os07g33750	447	1	210	0	0	0	0	0
LOC_Os07g27980	735	3	313	0	0	0	0	0
LOC_Os07g28120	1365	4	107	0	0	0	0	0
LOC_Os07g06540	579	1	372	0	0	0	0	0
LOC_Os07g27690	1620	10	34	0	0	0	0	0
LOC_Os07g28290	279	2	176	0	0	0	0	0
LOC_Os07g20670	5637	13	463	0	0	0	0	0
LOC_Os07g20860	2178	7	97	0	0	0	0	0
LOC_Os07g20760	168	1	105	0	0	0	0	0
LOC_Os07g07100	519	2	88	0	0	0	0	0
LOC_Os07g47930	387	2	100	0	0	0	0	0
LOC_Os07g48400	1065	4	134	0	0	0	0	0
LOC_Os07g48240	1245	6	243	0	0	0	0	0
LOC_Os07g34790	885	3	143	0	0	0	0	0
LOC_Os07g34900	1368	1	102	0	0	0	0	0
LOC_Os07g34920	1532	1	137	0	0	0	0	0
LOC_Os07g28670	3615	13	218	0	0	0	0	0
LOC_Os07g07360	600	4	53	0	0	0	0	0
LOC_Os07g28580	180	2	61	0	0	0	0	0
LOC_Os07g34870	1356	1	102	0	0	0	0	0
LOC_Os07g29040	249	3	133	0	0	0	0	0
LOC_Os07g35410	2434	8	466	0	0	0	0	0
LOC_Os07g35150	162	2	22	0	0	0	0	0
LOC_Os07g08010	1764	5	288	0	0	0	0	0
LOC_Os07g35590	942	5	77	0	0	0	0	0
LOC_Os07g14750	333	1	174	0	0	0	0	0
LOC_Os07g36020	615	1	462	0	0	0	0	0
LOC_Os07g01340	1026	1	63	0	0	0	0	0
LOC_Os07g01970	837	1	311	0	0	0	0	0
LOC_Os07g01840	2400	1	54	0	0	0	0	0
LOC_Os07g15900	177	3	18	0	0	0	0	0
LOC_Os07g09260	150	2	96	0	0	0	0	0
LOC_Os07g43090	4047	5	203	0	0	0	0	0
LOC_Os06g08560	4735	34	38	0	0	0	0	0
LOC_Os06g08920	558	3	45	0	0	0	0	0
LOC_Os07g25290	2946	7	128	0	0	0	0	0
LOC_Os07g17370	330	2	158	0	0	0	0	0
LOC_Os07g44720	3909	5	16	0	0	0	0	0
LOC_Os07g04050	921	1	244	0	0	0	0	0
LOC_Os07g44820	2061	9	73	0	0	0	0	0
LOC_Os07g39100	663	1	38	0	0	0	0	0
LOC_Os07g04800	366	2	344	0	0	0	0	0
LOC_Os07g04290	450	2	187	0	0	0	0	0
LOC_Os07g04940	603	2	16	0	0	0	0	0
LOC_Os07g18310	414	3	116	0	0	0	0	0
LOC_Os07g04880	735	3	51	0	0	0	0	0
LOC_Os07g11020	1488	7	42	0	0	0	0	0
LOC_Os07g46190	936	4	648	0	0	0	0	0
LOC_Os07g05210	399	1	77	0	0	0	0	0
LOC_Os07g40110	261	3	155	0	0	0	0	0
LOC_Os07g05690	1086	5	234	0	0	0	0	0
LOC_Os07g39760	447	1	99	0	0	0	0	0
LOC_Os07g40060	1989	7	152	0	0	0	0	0
LOC_Os07g05300	474	4	51	0	0	0	0	0
LOC_Os07g33240	498	5	24	0	0	0	0	0
LOC_Os07g05760	225	4	93	0	0	0	0	0
LOC_Os07g26590	255	1	130	0	0	0	0	0
LOC_Os07g19500	615	6	275	0	0	0	0	0
LOC_Os07g27240	522	1	337	0	0	0	0	0
LOC_Os07g20300	972	3	41	0	0	0	0	0
LOC_Os07g20440	1140	5	387	0	0	0	0	0
LOC_Os07g47270	2196	5	42	0	0	0	0	0
LOC_Os07g12900	3015	7	1309	0	0	0	0	0
LOC_Os07g40720	825	2	228	0	0	0	0	0
LOC_Os07g33570	2565	3	293	0	0	0	0	0
LOC_Os07g47330	900	1	227	0	0	0	0	0
LOC_Os07g12480	1983	1	118	0	0	0	0	0
LOC_Os07g06830	1389	1	92	0	0	0	0	0
LOC_Os07g06910	495	3	79	0	0	0	0	0
LOC_Os07g20600	306	2	245	0	0	0	0	0
LOC_Os07g27490	2601	9	227	0	0	0	0	0
LOC_Os07g28150	468	1	110	0	0	0	0	0
LOC_Os07g48040	990	5	33	0	0	0	0	0
LOC_Os07g41850	1230	1	433	0	0	0	0	0
LOC_Os07g13870	1645	3	39	0	0	0	0	0
LOC_Os07g13310	675	1	16	0	0	0	0	0
LOC_Os07g07570	345	1	110	0	0	0	0	0
LOC_Os07g07710	342	2	107	0	0	0	0	0
LOC_Os07g07760	390	1	326	0	0	0	0	0
LOC_Os07g34670	1017	4	244	0	0	0	0	0
LOC_Os07g34550	2058	8	134	0	0	0	0	0
LOC_Os07g35300	2022	7	209	0	0	0	0	0
LOC_Os07g35390	2121	6	37	0	0	0	0	0
LOC_Os07g28960	354	2	281	0	0	0	0	0
LOC_Os07g48940	1878	2	29	0	0	0	0	0
LOC_Os07g28880	453	1	33	0	0	0	0	0
LOC_Os07g14820	2427	5	153	0	0	0	0	0
LOC_Os07g49380	1680	2	120	0	0	0	0	0
LOC_Os07g49050	1152	1	284	0	0	0	0	0
LOC_Os07g08680	483	3	23	0	0	0	0	0
LOC_Os07g08270	1887	1	72	0	0	0	0	0
LOC_Os07g35760	567	1	228	0	0	0	0	0
LOC_Os07g29670	738	3	38	0	0	0	0	0
LOC_Os07g30210	1122	4	180	0	0	0	0	0
LOC_Os07g22880	2895	6	98	0	0	0	0	0
LOC_Os07g23260	1218	1	217	0	0	0	0	0
LOC_Os07g15160	732	3	419	0	0	0	0	0
LOC_Os07g15220	498	4	110	0	0	0	0	0
LOC_Os07g09310	1087	3	436	0	0	0	0	0
LOC_Os07g43130	702	1	369	0	0	0	0	0
LOC_Os07g09370	1653	1	59	0	0	0	0	0
LOC_Os07g09660	405	1	19	0	0	0	0	0
LOC_Os07g15600	1710	3	37	0	0	0	0	0
LOC_Os07g02060	1254	3	140	0	0	0	0	0
LOC_Os07g36930	1538	2	410	0	0	0	0	0
LOC_Os06g08970	885	4	501	0	0	0	0	0
LOC_Os06g35860	939	4	146	0	0	0	0	0
LOC_Os07g24800	1803	7	119	0	0	0	0	0
LOC_Os07g44470	285	2	157	0	0	0	0	0
LOC_Os07g32460	1047	10	549	0	0	0	0	0
LOC_Os07g17010	1595	2	29	0	0	0	0	0
LOC_Os07g45120	3306	8	41	0	0	0	0	0
LOC_Os07g39080	1029	1	72	0	0	0	0	0
LOC_Os07g44730	525	4	92	0	0	0	0	0
LOC_Os07g04300	342	1	63	0	0	0	0	0
LOC_Os07g38700	984	1	171	0	0	0	0	0
LOC_Os07g04610	522	2	210	0	0	0	0	0
LOC_Os07g25500	1545	1	33	0	0	0	0	0
LOC_Os07g45250	2289	3	53	0	0	0	0	0
LOC_Os07g45520	537	2	160	0	0	0	0	0
LOC_Os07g26430	4347	6	345	0	0	0	0	0
LOC_Os07g18460	1254	2	204	0	0	0	0	0
LOC_Os07g11210	654	2	183	0	0	0	0	0
LOC_Os07g18870	552	2	182	0	0	0	0	0
LOC_Os07g11250	720	2	641	0	0	0	0	0
LOC_Os07g39930	1947	4	340	0	0	0	0	0
LOC_Os07g39980	1356	7	16	0	0	0	0	0
LOC_Os07g40020	1419	1	330	0	0	0	0	0
LOC_Os07g05060	1602	2	244	0	0	0	0	0
LOC_Os07g32830	480	1	123	0	0	0	0	0
LOC_Os07g32500	204	2	40	0	0	0	0	0
LOC_Os07g11720	798	3	106	0	0	0	0	0
LOC_Os07g33180	552	3	281	0	0	0	0	0
LOC_Os07g05740	3330	2	275	0	0	0	0	0
LOC_Os07g32850	489	1	376	0	0	0	0	0
LOC_Os07g32920	1324	1	81	0	0	0	0	0
LOC_Os07g32900	2373	3	114	0	0	0	0	0
LOC_Os07g27340	1914	1	231	0	0	0	0	0
LOC_Os07g27220	831	5	167	0	0	0	0	0
LOC_Os07g33410	2436	5	743	0	0	0	0	0
LOC_Os07g33380	945	1	383	0	0	0	0	0
LOC_Os07g46560	2082	11	416	0	0	0	0	0
LOC_Os07g20270	1335	6	298	0	0	0	0	0
LOC_Os07g19590	1488	5	104	0	0	0	0	0
LOC_Os07g20140	228	1	33	0	0	0	0	0
LOC_Os07g12430	252	4	56	0	0	0	0	0
LOC_Os07g47020	1998	3	200	0	0	0	0	0
[truncated: 28,215 more rows]

## Sheet: Human
gene	rna_len	exon_num	tag_pos	AdrenalGland	Bladder	BoneMarrow	BrainAmygdala	BrainCaudateNucleus
GeneID:94	1971	10	236	0	0	0	0	0
GeneID:183	2099	5	664	0	0	0	0	0
GeneID:350	1170	8	822	0	0	0	0	0
GeneID:383	1447	8	1040	0	0	0	0	0
GeneID:554	1804	3	605	0	0	0	0	0
GeneID:695	2573	19	819	0	0	0	0	0
GeneID:732	1996	12	385	0	0	0	0	0
GeneID:779	6166	44	461	0	0	0	0	0
GeneID:1028	1482	3	384	0	0	0	0	0
GeneID:1134	1667	9	461	0	0	0	0	0
GeneID:1184	3177	12	247	0	0	0	0	0
GeneID:1188	2160	20	365	0	0	0	0	0
GeneID:1289	6489	66	90	0	0	0	0	0
GeneID:1294	9261	118	733	0	0	0	0	0
GeneID:1311	2451	19	738	0	0	0	0	0
GeneID:1535	679	6	222	0	0	0	0	0
GeneID:1861	2069	5	1388	0	0	0	0	0
GeneID:2010	1147	6	381	0	0	0	0	0
GeneID:2052	1856	9	891	0	0	0	0	0
GeneID:2162	3834	15	606	0	0	0	0	0
GeneID:2169	2250	4	820	0	0	0	0	0
GeneID:2176	4584	15	1131	0	0	0	0	0
GeneID:2548	3847	20	340	0	0	0	0	0
GeneID:2811	2424	3	221	0	0	0	0	0
GeneID:3000	3622	20	293	0	0	0	0	0
GeneID:3053	2217	5	828	0	0	0	0	0
GeneID:3075	3926	22	1461	0	0	0	0	0
GeneID:6469	1576	3	663	0	0	0	0	0
GeneID:3753	408	1	387	0	0	0	0	0
GeneID:3859	1867	8	347	0	0	0	0	0
GeneID:3931	1354	6	980	0	0	0	0	0
GeneID:3978	3083	28	680	0	0	0	0	0
GeneID:4644	6396	41	997	0	0	0	0	0
GeneID:5727	6807	24	1029	0	0	0	0	0
GeneID:4763	8959	57	145	0	0	0	0	0
GeneID:4935	1607	9	569	0	0	0	0	0
GeneID:4948	3136	24	1073	0	0	0	0	0
GeneID:5053	2681	13	802	0	0	0	0	0
GeneID:5191	1448	10	105	0	0	0	0	0
GeneID:5310	14135	46	1159	0	0	0	0	0
GeneID:5449	1262	6	408	0	0	0	0	0
GeneID:5456	1475	1	365	0	0	0	0	0
GeneID:5745	2128	16	518	0	0	0	0	0
GeneID:4359	1691	7	225	0	0	0	0	0
GeneID:5972	1461	10	237	0	0	0	0	0
GeneID:6261	15359	106	421	0	0	0	0	0
GeneID:6927	3239	10	881	0	0	0	0	0
GeneID:7306	2805	8	83	0	0	0	0	0
GeneID:1406	2276	5	313	0	0	0	0	0
GeneID:8200	2383	2	813	0	0	0	0	0
GeneID:1401	1627	2	225	0	0	0	0	0
GeneID:1234	3655	3	897	0	0	0	0	0
GeneID:3562	924	5	421	0	0	0	0	0
GeneID:3082	2704	18	645	0	0	0	0	0
GeneID:5054	2867	9	526	0	0	0	0	0
GeneID:3440	1143	1	312	0	0	0	0	0
GeneID:4842	7126	29	684	0	0	0	0	0
GeneID:3684	4696	30	1408	0	0	0	0	0
GeneID:3577	2484	2	270	0	0	0	0	0
GeneID:7448	2022	8	1827	0	0	0	0	0
GeneID:356	1860	4	940	0	0	0	0	0
GeneID:130	1398	8	276	0	0	0	0	0
GeneID:131	2043	9	817	0	0	0	0	0
GeneID:146	2128	2	246	0	0	0	0	0
GeneID:147	1788	2	853	0	0	0	0	0
GeneID:153	1723	1	151	0	0	0	0	0
GeneID:495	3556	22	481	0	0	0	0	0
GeneID:552	4154	2	27	0	0	0	0	0
GeneID:553	2269	2	40	0	0	0	0	0
GeneID:645	797	5	695	0	0	0	0	0
GeneID:774	7345	47	1314	0	0	0	0	0
GeneID:777	7032	46	799	0	0	0	0	0
GeneID:781	3596	39	107	0	0	0	0	0
GeneID:785	1823	14	235	0	0	0	0	0
GeneID:786	1266	4	676	0	0	0	0	0
GeneID:885	685	3	543	0	0	0	0	0
GeneID:1129	1401	1	599	0	0	0	0	0
GeneID:1131	1773	1	288	0	0	0	0	0
GeneID:1135	2666	8	224	0	0	0	0	0
GeneID:1137	3772	7	28	0	0	0	0	0
GeneID:1142	1953	6	30	0	0	0	0	0
GeneID:1144	1741	12	276	0	0	0	0	0
GeneID:1562	1995	9	189	0	0	0	0	0
GeneID:1580	2147	12	923	0	0	0	0	0
GeneID:1594	2393	9	574	0	0	0	0	0
GeneID:1812	2776	3	764	0	0	0	0	0
GeneID:1815	1360	4	352	0	0	0	0	0
GeneID:2056	1330	5	381	0	0	0	0	0
GeneID:2556	1886	10	183	0	0	0	0	0
GeneID:2558	1515	5	87	0	0	0	0	0
GeneID:2621	2464	15	629	0	0	0	0	0
GeneID:2692	1604	13	398	0	0	0	0	0
GeneID:2890	3240	16	565	0	0	0	0	0
GeneID:2899	3733	16	640	0	0	0	0	0
GeneID:2903	6289	14	39	0	0	0	0	0
GeneID:2906	4298	13	891	0	0	0	0	0
GeneID:2947	3948	8	607	0	0	0	0	0
GeneID:2977	2954	8	353	0	0	0	0	0
GeneID:2983	2433	14	208	0	0	0	0	0
GeneID:3351	1173	1	222	0	0	0	0	0
GeneID:3354	1913	3	331	0	0	0	0	0
GeneID:3362	1984	3	17	0	0	0	0	0
GeneID:3482	9091	48	493	0	0	0	0	0
GeneID:3574	2077	6	1175	0	0	0	0	0
GeneID:3676	4930	28	548	0	0	0	0	0
GeneID:3694	2397	15	90	0	0	0	0	0
GeneID:3695	2756	15	1360	0	0	0	0	0
GeneID:3759	5388	2	1691	0	0	0	0	0
GeneID:4306	5744	9	511	0	0	0	0	0
GeneID:4985	1774	3	207	0	0	0	0	0
GeneID:4986	1602	3	32	0	0	0	0	0
GeneID:4988	2149	4	333	0	0	0	0	0
GeneID:5139	4600	16	182	0	0	0	0	0
GeneID:5153	3174	16	539	0	0	0	0	0
GeneID:5243	4872	29	27	0	0	0	0	0
GeneID:5331	3705	31	147	0	0	0	0	0
GeneID:5443	1072	3	958	0	0	0	0	0
GeneID:5447	2433	15	551	0	0	0	0	0
GeneID:5732	2383	2	471	0	0	0	0	0
GeneID:5734	3416	3	1663	0	0	0	0	0
GeneID:5737	3449	3	408	0	0	0	0	0
GeneID:136541	846	6	509	0	0	0	0	0
GeneID:339665	1266	2	78	0	0	0	0	0
GeneID:6241	2473	10	174	0	0	0	0	0
GeneID:6262	15730	105	1090	0	0	0	0	0
GeneID:6517	2128	11	549	0	0	0	0	0
GeneID:6531	3932	15	1566	0	0	0	0	0
GeneID:6754	1167	1	954	0	0	0	0	0
GeneID:6755	1095	1	78	0	0	0	0	0
GeneID:6865	1197	5	61	0	0	0	0	0
GeneID:8985	2825	19	415	0	0	0	0	0
GeneID:32	7460	51	351	0	0	0	0	0
GeneID:55	3085	10	283	0	0	0	0	0
GeneID:89	2857	21	78	0	0	0	0	0
GeneID:117	1643	16	190	0	0	0	0	0
GeneID:10227	1757	12	651	0	0	0	0	0
GeneID:173	1997	15	831	0	0	0	0	0
GeneID:242	2471	15	197	0	0	0	0	0
GeneID:247	2672	14	662	0	0	0	0	0
GeneID:266	802	6	214	0	0	0	0	0
GeneID:329	3743	9	1383	0	0	0	0	0
GeneID:368	4535	31	249	0	0	0	0	0
GeneID:406	2771	20	625	0	0	0	0	0
GeneID:610	3408	8	307	0	0	0	0	0
GeneID:638	950	5	522	0	0	0	0	0
GeneID:651	1774	3	964	0	0	0	0	0
GeneID:690	336	2	29	0	0	0	0	0
GeneID:890	1676	8	1338	0	0	0	0	0
GeneID:939	1305	6	456	0	0	0	0	0
GeneID:955	2729	15	1355	0	0	0	0	0
GeneID:957	1983	15	611	0	0	0	0	0
GeneID:970	912	3	669	0	0	0	0	0
GeneID:1018	1158	7	131	0	0	0	0	0
GeneID:1024	1769	13	1175	0	0	0	0	0
GeneID:1041	2044	2	168	0	0	0	0	0
GeneID:1106	7764	38	708	0	0	0	0	0
GeneID:1113	1994	8	989	0	0	0	0	0
GeneID:1147	3556	21	1090	0	0	0	0	0
GeneID:1186	3742	25	1023	0	0	0	0	0
GeneID:1209	2469	14	348	0	0	0	0	0
GeneID:1230	2144	2	1192	0	0	0	0	0
GeneID:1261	3470	7	396	0	0	0	0	0
GeneID:1264	1586	7	741	0	0	0	0	0
GeneID:1352	3000	7	1056	0	0	0	0	0
GeneID:1365	1249	1	707	0	0	0	0	0
GeneID:1369	1701	9	57	0	0	0	0	0
GeneID:1455	2436	11	718	0	0	0	0	0
GeneID:1613	2105	8	1181	0	0	0	0	0
GeneID:1628	1462	4	494	0	0	0	0	0
GeneID:1735	2059	2	2020	0	0	0	0	0
GeneID:1740	3071	23	334	0	0	0	0	0
GeneID:1742	3984	22	557	0	0	0	0	0
GeneID:1775	1326	7	623	0	0	0	0	0
GeneID:1793	6443	51	902	0	0	0	0	0
GeneID:1809	5048	14	156	0	0	0	0	0
GeneID:2013	1485	5	590	0	0	0	0	0
GeneID:2014	816	5	203	0	0	0	0	0
GeneID:2019	2943	2	408	0	0	0	0	0
GeneID:2034	5138	16	1213	0	0	0	0	0
GeneID:2081	3611	22	71	0	0	0	0	0
GeneID:2100	2011	9	384	0	0	0	0	0
GeneID:2302	2477	2	400	0	0	0	0	0
GeneID:2316	8368	48	387	0	0	0	0	0
GeneID:2318	8975	48	1447	0	0	0	0	0
GeneID:2323	1036	9	514	0	0	0	0	0
GeneID:2637	1335	2	331	0	0	0	0	0
GeneID:2646	2189	19	269	0	0	0	0	0
GeneID:2675	1115	3	119	0	0	0	0	0
GeneID:2733	2228	14	322	0	0	0	0	0
GeneID:2762	1671	11	523	0	0	0	0	0
GeneID:2852	2778	2	1307	0	0	0	0	0
GeneID:2854	1071	1	1007	0	0	0	0	0
GeneID:2863	1362	2	393	0	0	0	0	0
GeneID:2895	3024	16	26	0	0	0	0	0
GeneID:2975	6995	37	192	0	0	0	0	0
GeneID:2986	3714	20	703	0	0	0	0	0
GeneID:3177	2514	12	857	0	0	0	0	0
GeneID:3321	3842	11	173	0	0	0	0	0
GeneID:3491	2019	5	764	0	0	0	0	0
GeneID:3654	3566	14	513	0	0	0	0	0
GeneID:3656	1774	12	406	0	0	0	0	0
GeneID:758	710	4	17	0	0	0	0	0
GeneID:259	1394	10	527	0	0	0	0	0
GeneID:362	1320	4	555	0	0	0	0	0
GeneID:372	3904	10	1417	0	0	0	0	0
GeneID:375	1779	4	610	0	0	0	0	0
GeneID:391	1286	2	614	0	0	0	0	0
GeneID:421	4019	20	786	0	0	0	0	0
GeneID:491	4862	21	592	0	0	0	0	0
GeneID:525	1908	14	364	0	0	0	0	0
GeneID:570	2957	3	107	0	0	0	0	0
GeneID:575	5528	30	638	0	0	0	0	0
GeneID:576	5399	33	819	0	0	0	0	0
GeneID:577	5218	31	974	0	0	0	0	0
GeneID:629	2565	18	611	0	0	0	0	0
GeneID:633	2380	8	1407	0	0	0	0	0
GeneID:640	2590	13	1304	0	0	0	0	0
GeneID:654	2870	7	753	0	0	0	0	0
GeneID:661	1899	9	665	0	0	0	0	0
GeneID:685	1270	6	904	0	0	0	0	0
GeneID:857	2704	3	809	0	0	0	0	0
GeneID:951	1125	8	474	0	0	0	0	0
GeneID:971	1532	9	958	0	0	0	0	0
GeneID:1002	3062	16	556	0	0	0	0	0
GeneID:1003	4090	12	858	0	0	0	0	0
GeneID:1053	1201	2	861	0	0	0	0	0
GeneID:1059	2632	1	727	0	0	0	0	0
GeneID:1089	1191	7	72	0	0	0	0	0
GeneID:1109	1194	9	333	0	0	0	0	0
GeneID:1152	1431	8	1092	0	0	0	0	0
GeneID:1183	4557	13	364	0	0	0	0	0
GeneID:1215	784	5	28	0	0	0	0	0
GeneID:1269	1775	2	588	0	0	0	0	0
GeneID:1374	2367	18	393	0	0	0	0	0
GeneID:1395	2112	12	404	0	0	0	0	0
GeneID:1414	921	6	356	0	0	0	0	0
GeneID:1464	7896	10	903	0	0	0	0	0
GeneID:1509	2120	9	498	0	0	0	0	0
GeneID:1610	1573	11	827	0	0	0	0	0
GeneID:1669	542	3	26	0	0	0	0	0
GeneID:1821	3498	24	66	0	0	0	0	0
GeneID:1828	4512	15	55	0	0	0	0	0
GeneID:1874	2100	10	968	0	0	0	0	0
GeneID:1890	1600	10	410	0	0	0	0	0
GeneID:1909	4093	8	1226	0	0	0	0	0
GeneID:1917	1843	8	1137	0	0	0	0	0
GeneID:1946	1574	5	135	0	0	0	0	0
GeneID:1961	2144	2	1537	0	0	0	0	0
GeneID:1962	3778	7	1214	0	0	0	0	0
GeneID:2065	4975	28	1975	0	0	0	0	0
GeneID:2128	1601	3	1455	0	0	0	0	0
GeneID:2165	2186	12	287	0	0	0	0	0
GeneID:2199	4107	16	1535	0	0	0	0	0
GeneID:2201	10157	65	751	0	0	0	0	0
GeneID:2208	1560	11	881	0	0	0	0	0
GeneID:2242	2762	19	593	0	0	0	0	0
GeneID:2247	6774	3	1308	0	0	0	0	0
GeneID:2287	1378	8	1209	0	0	0	0	0
GeneID:2321	5783	30	56	0	0	0	0	0
GeneID:2444	2848	8	585	0	0	0	0	0
GeneID:2526	2857	1	1039	0	0	0	0	0
GeneID:2527	1912	1	471	0	0	0	0	0
GeneID:2551	4381	10	112	0	0	0	0	0
GeneID:2570	1621	9	696	0	0	0	0	0
GeneID:2625	2351	5	1924	0	0	0	0	0
GeneID:2701	1599	2	119	0	0	0	0	0
GeneID:2742	3216	9	1360	0	0	0	0	0
GeneID:2770	3318	8	844	0	0	0	0	0
GeneID:2784	1923	11	735	0	0	0	0	0
GeneID:2817	3686	9	312	0	0	0	0	0
GeneID:2896	2148	13	426	0	0	0	0	0
GeneID:2921	1066	4	270	0	0	0	0	0
GeneID:2961	1528	8	815	0	0	0	0	0
GeneID:2979	603	4	159	0	0	0	0	0
GeneID:2994	493	5	145	0	0	0	0	0
GeneID:3034	3139	21	320	0	0	0	0	0
GeneID:3101	3049	19	425	0	0	0	0	0
GeneID:3135	1842	6	656	0	0	0	0	0
GeneID:3208	1406	4	997	0	0	0	0	0
GeneID:3211	1007	2	529	0	0	0	0	0
GeneID:3212	1599	2	955	0	0	0	0	0
GeneID:3213	2603	4	667	0	0	0	0	0
GeneID:3242	1421	14	379	0	0	0	0	0
GeneID:3270	2365	6	1049	0	0	0	0	0
GeneID:3418	1729	11	797	0	0	0	0	0
GeneID:3449	939	1	341	0	0	0	0	0
GeneID:3452	984	1	206	0	0	0	0	0
GeneID:3456	757	1	191	0	0	0	0	0
GeneID:3593	2347	8	306	0	0	0	0	0
GeneID:3596	1282	4	1016	0	0	0	0	0
GeneID:3605	1859	3	145	0	0	0	0	0
GeneID:3623	1423	2	443	0	0	0	0	0
GeneID:3697	2911	22	1674	0	0	0	0	0
GeneID:3706	1773	7	488	0	0	0	0	0
GeneID:3709	10002	56	79	0	0	0	0	0
GeneID:3738	3311	2	48	0	0	0	0	0
GeneID:3742	4237	1	178	0	0	0	0	0
GeneID:3754	2289	1	920	0	0	0	0	0
GeneID:3777	2592	2	1486	0	0	0	0	0
GeneID:3814	708	3	280	0	0	0	0	0
GeneID:3838	1968	11	1428	0	0	0	0	0
GeneID:3882	1708	7	182	0	0	0	0	0
GeneID:3886	2054	7	556	0	0	0	0	0
GeneID:3889	1864	9	482	0	0	0	0	0
GeneID:3892	2091	9	724	0	0	0	0	0
GeneID:3899	3855	22	224	0	0	0	0	0
GeneID:3976	3870	3	704	0	0	0	0	0
GeneID:4004	1274	4	372	0	0	0	0	0
GeneID:4010	1119	8	234	0	0	0	0	0
GeneID:4017	3432	14	1153	0	0	0	0	0
GeneID:4035	14897	89	1424	0	0	0	0	0
GeneID:4037	2577	7	512	0	0	0	0	0
GeneID:4055	2107	10	1163	0	0	0	0	0
GeneID:4062	904	4	468	0	0	0	0	0
GeneID:4063	2437	10	483	0	0	0	0	0
GeneID:4114	2303	5	237	0	0	0	0	0
GeneID:4142	1135	1	482	0	0	0	0	0
GeneID:4150	1748	6	452	0	0	0	0	0
GeneID:4163	4180	17	915	0	0	0	0	0
GeneID:6520	2161	12	832	0	0	0	0	0
GeneID:4200	1924	16	1159	0	0	0	0	0
GeneID:4239	1812	6	1715	0	0	0	0	0
GeneID:4246	518	3	498	0	0	0	0	0
GeneID:4249	5083	16	887	0	0	0	0	0
GeneID:4282	561	3	263	0	0	0	0	0
GeneID:4350	1107	4	1020	0	0	0	0	0
GeneID:4351	1771	8	1109	0	0	0	0	0
GeneID:4438	3203	20	449	0	0	0	0	0
GeneID:4440	2950	15	2556	0	0	0	0	0
GeneID:4294	3428	10	1650	0	0	0	0	0
GeneID:4486	4532	20	3690	0	0	0	0	0
GeneID:4583	6558	46	612	0	0	0	0	0
GeneID:3662	5056	9	235	0	0	0	0	0
GeneID:4597	1795	10	855	0	0	0	0	0
GeneID:4605	2713	14	979	0	0	0	0	0
GeneID:4654	1757	3	25	0	0	0	0	0
GeneID:4756	5277	29	35	0	0	0	0	0
GeneID:4804	3387	6	1470	0	0	0	0	0
GeneID:4811	4883	20	432	0	0	0	0	0
GeneID:4829	1354	3	324	0	0	0	0	0
GeneID:4832	1013	5	400	0	0	0	0	0
GeneID:4858	1857	4	486	0	0	0	0	0
GeneID:4861	2043	11	365	0	0	0	0	0
GeneID:5225	1354	9	222	0	3	0	0	0
GeneID:3107	1521	8	216	1007	1110	2294	448	471
GeneID:440387	895	7	79	0	0	0	0	0
GeneID:6157	509	5	173	1504	2327	2198	498	675
GeneID:5222	1360	9	132	0	0	0	0	0
GeneID:5406	1467	13	186	0	2	0	0	0
GeneID:57592	4508	9	632	0	0	0	0	0
GeneID:440827	450	4	150	0	0	0	0	0
GeneID:200014	5640	24	67	0	0	0	0	0
GeneID:440933	1949	1	359	0	0	0	0	0
GeneID:22995	5569	27	490	0	0	0	0	0
GeneID:2539	2631	13	984	0	0	0	2	0
GeneID:51200	2777	11	397	1	0	0	0	0
GeneID:9180	4163	18	647	0	0	0	0	0
GeneID:148304	1561	2	385	0	0	0	0	0
GeneID:8000	944	3	340	0	0	0	0	0
GeneID:156	3602	21	1064	0	0	0	0	0
GeneID:147650	1894	8	146	0	0	0	0	0
GeneID:402214	531	2	117	5	0	0	0	0
GeneID:54584	1513	8	325	0	0	0	0	0
GeneID:64284	1966	6	332	0	0	0	0	0
GeneID:57007	2034	2	795	0	0	0	0	0
GeneID:3786	3097	15	1339	0	0	0	0	0
GeneID:64761	3411	12	929	0	0	0	0	0
GeneID:56914	1477	4	409	0	0	0	0	0
GeneID:50937	4186	20	398	0	0	0	0	0
GeneID:374890	1590	5	111	0	0	0	0	0
GeneID:10298	2793	10	334	0	0	0	0	0
GeneID:79078	989	5	148	0	0	0	0	0
GeneID:3884	1602	7	164	0	0	0	0	0
GeneID:440446	2645	3	37	0	0	0	0	0
GeneID:169966	3011	3	363	0	0	0	0	0
GeneID:3713	2135	2	304	0	0	0	0	0
GeneID:84504	834	3	84	0	0	0	0	0
GeneID:55183	7419	35	28	0	0	0	0	0
GeneID:201725	3444	2	822	0	0	0	3	0
GeneID:6624	2767	5	354	0	0	0	0	6
GeneID:348840	2171	6	162	0	0	0	0	0
GeneID:6811	1773	11	428	0	0	0	0	0
GeneID:3643	4687	22	313	0	0	0	0	0
GeneID:400123	2485	5	115	0	0	6	0	0
GeneID:5697	582	4	185	0	0	0	0	0
GeneID:389158	1054	8	271	0	0	0	0	0
GeneID:80069	2318	3	59	0	0	0	0	0
GeneID:144165	3293	8	848	0	0	0	0	0
GeneID:9582	1536	8	194	0	0	0	0	0
GeneID:25861	4022	12	1689	0	0	0	0	0
GeneID:440400	731	3	472	0	0	0	0	5
GeneID:400568	1273	2	623	0	0	0	0	0
GeneID:3674	3334	30	451	0	0	0	0	0
GeneID:401169	1616	2	43	0	0	0	0	0
GeneID:124935	2999	14	1305	0	0	0	0	0
GeneID:2916	6139	10	633	0	0	0	0	0
GeneID:441460	671	4	45	0	0	0	0	0
GeneID:6320	1407	4	499	0	0	5	0	0
GeneID:50807	6042	29	389	0	0	0	0	0
GeneID:49861	1209	2	384	0	0	0	0	0
GeneID:51266	814	6	643	0	0	0	0	0
GeneID:284402	2435	3	96	0	0	0	0	0
GeneID:57116	756	5	566	0	0	0	0	0
GeneID:10807	2174	9	632	0	0	4	0	0
GeneID:56924	3859	11	1428	0	0	0	0	0
GeneID:148645	1265	2	80	0	0	0	0	0
GeneID:5947	713	4	137	0	0	0	0	0
GeneID:51421	4984	10	1541	0	0	0	0	0
GeneID:401610	3615	17	42	0	0	0	0	0
GeneID:130574	996	6	132	0	0	0	0	0
GeneID:158219	2428	20	374	0	0	0	0	0
GeneID:440946	1268	9	156	0	0	0	0	0
GeneID:57194	6767	22	219	0	0	0	0	0
GeneID:85461	7878	32	1527	0	0	0	0	0
GeneID:1141	2448	6	25	0	0	0	0	0
GeneID:9834	7899	1	885	0	0	0	0	0
GeneID:439915	1067	3	81	0	0	0	0	0
GeneID:151261	517	3	72	0	0	0	0	7
GeneID:85358	5583	26	662	0	0	0	0	0
GeneID:11023	4494	4	430	0	0	0	0	0
GeneID:389383	488	4	252	0	0	0	5	0
GeneID:84513	840	7	515	0	0	0	0	0
GeneID:116064	2488	5	296	0	0	0	3	0
GeneID:51054	1839	3	572	0	0	0	0	0
GeneID:439946	750	3	476	0	0	0	0	0
GeneID:2241	2950	20	720	0	0	0	0	0
GeneID:389827	937	7	58	0	0	0	0	0
GeneID:2671	2248	3	2046	0	0	0	0	1
GeneID:114960	1651	8	695	0	0	0	0	0
GeneID:389636	1113	5	92	0	0	0	0	0
GeneID:387981	996	4	38	0	0	0	0	0
GeneID:123591	2292	11	92	0	0	0	7	0
GeneID:2567	590	5	145	0	0	0	0	0
GeneID:392517	1326	5	280	0	0	0	0	0
GeneID:55209	4736	22	1347	0	0	0	0	0
GeneID:388890	522	3	334	0	0	0	0	0
GeneID:150737	2189	2	922	0	0	0	0	0
GeneID:6568	1548	12	266	0	0	0	0	0
GeneID:389660	1571	10	605	0	0	0	0	0
GeneID:400710	1525	3	443	0	0	0	0	0
GeneID:151	3266	1	568	0	0	0	0	0
GeneID:57486	2891	13	194	0	0	0	0	0
GeneID:1058	1389	5	740	0	0	0	0	0
GeneID:56655	696	4	167	0	0	7	0	0
GeneID:81532	1406	4	985	0	0	0	0	0
GeneID:441434	683	4	171	0	0	0	0	0
GeneID:344558	1872	11	1258	0	0	0	0	0
GeneID:25818	1493	6	356	0	0	0	0	0
GeneID:139793	742	5	384	0	0	0	0	0
GeneID:152024	2232	2	493	0	0	0	0	0
GeneID:1262	1903	6	280	0	0	0	0	0
GeneID:2623	1500	6	563	0	0	0	0	0
GeneID:55715	2688	9	861	6	0	0	0	0
GeneID:146481	1567	3	384	0	0	0	0	0
GeneID:158135	2699	8	193	0	0	0	0	0
GeneID:84861	2568	7	262	0	0	0	0	0
GeneID:55503	2894	15	506	0	0	0	0	0
GeneID:389281	3518	1	220	0	0	0	0	0
GeneID:283854	1972	3	334	0	0	0	0	0
GeneID:79857	1630	1	89	0	0	0	0	0
GeneID:8379	2609	18	510	0	0	0	0	0
GeneID:54714	4345	18	1314	0	0	0	0	0
GeneID:338707	3120	20	216	0	0	0	0	0
GeneID:4328	1938	4	512	0	0	5	0	0
GeneID:6814	2480	19	814	0	0	0	0	0
GeneID:221613	465	1	204	0	0	0	0	0
GeneID:150678	759	5	521	0	0	0	0	0
GeneID:26005	3944	18	376	0	0	0	0	0
GeneID:57692	3628	1	744	0	0	0	0	0
GeneID:10908	4432	35	607	0	0	0	1	0
GeneID:57418	1518	10	270	0	0	0	0	0
GeneID:26330	1439	11	650	0	0	0	0	0
GeneID:25929	4527	28	375	0	0	0	0	0
GeneID:26052	7627	21	826	0	0	0	0	0
GeneID:388910	719	4	148	0	0	0	0	0
GeneID:10294	1937	9	828	0	0	0	0	0
GeneID:221692	2690	14	320	0	0	0	0	0
GeneID:3081	1713	14	840	0	0	0	0	0
GeneID:607	6273	10	1230	0	0	0	0	0
GeneID:714	1182	3	653	0	0	0	0	0
GeneID:8313	3071	10	144	0	0	0	0	0
GeneID:396	1861	6	1658	0	0	0	0	0
GeneID:54918	3366	4	528	0	0	0	0	0
GeneID:55040	2930	10	64	0	0	0	0	7
GeneID:387833	457	2	99	0	0	0	0	0
GeneID:440084	546	3	102	0	0	0	0	0
GeneID:285345	726	2	230	0	0	0	0	0
GeneID:140680	1555	11	226	0	0	0	0	0
GeneID:91749	2079	4	511	0	0	0	0	0
GeneID:399717	2214	2	29	0	0	0	0	0
GeneID:7866	2275	15	679	1	0	0	0	0
GeneID:65061	1534	14	262	0	0	0	0	0
GeneID:139741	1437	1	112	0	0	0	0	0
GeneID:136259	1383	1	376	2	0	0	0	0
GeneID:400622	4440	4	530	0	0	0	0	1
GeneID:144762	538	2	156	0	0	0	0	0
GeneID:3766	4515	2	897	0	0	0	0	0
GeneID:124936	1910	4	948	0	0	0	0	0
GeneID:3788	3168	2	504	0	0	0	0	10
GeneID:10793	3752	5	751	0	0	0	0	0
GeneID:339629	547	4	210	0	0	0	0	0
GeneID:54790	9233	3	1587	0	0	0	0	0
GeneID:163	5702	21	1164	0	0	0	0	0
GeneID:5924	4078	27	18	0	0	0	5	0
GeneID:388731	2424	2	279	0	0	0	0	0
GeneID:4157	2360	1	635	0	0	0	0	0
GeneID:113000	2049	6	238	0	0	0	0	0
GeneID:26145	2511	1	466	0	0	0	0	0
GeneID:121951	20031	6	488	0	0	0	0	0
GeneID:10484	3841	20	1358	0	0	0	0	0
GeneID:401109	1828	3	195	0	0	0	0	0
GeneID:64478	11813	71	545	0	0	0	2	0
GeneID:1418	697	3	44	0	0	0	0	0
GeneID:285110	586	3	217	0	0	0	0	0
GeneID:441728	3354	31	120	0	0	0	0	0
GeneID:255330	876	5	256	0	0	0	0	0
GeneID:158326	1436	11	192	0	0	0	0	0
GeneID:8352	459	1	273	0	0	6	0	0
GeneID:389073	1214	9	876	0	0	0	7	0
GeneID:53842	2919	14	47	0	0	0	0	0
GeneID:399715	3080	7	74	0	0	0	0	0
GeneID:84280	2190	9	512	0	0	0	0	0
GeneID:220047	2345	12	761	0	0	0	0	0
GeneID:4061	1150	4	518	0	0	0	0	0
GeneID:140731	1014	4	86	0	0	0	0	0
GeneID:83605	1812	10	459	0	0	0	0	0
GeneID:3595	4040	16	402	0	0	0	0	0
GeneID:80305	2315	10	1262	0	0	0	0	0
GeneID:1296	4443	2	849	0	0	0	0	0
GeneID:5709	2147	12	756	0	0	0	0	0
GeneID:441394	656	6	399	0	0	0	0	9
GeneID:51337	2192	2	636	1	0	0	0	0
GeneID:55536	2868	10	48	0	0	0	0	0
GeneID:3055	2089	13	520	0	0	0	0	0
GeneID:9123	1956	5	306	0	0	0	0	0
GeneID:9575	5801	23	1417	0	0	0	0	0
GeneID:1244	4862	32	367	0	0	0	0	0
GeneID:65065	4656	28	707	0	0	0	0	0
GeneID:51702	3186	16	161	0	7	0	0	0
GeneID:146212	2979	16	839	0	0	0	0	7
GeneID:50809	1830	13	563	0	0	0	0	0
GeneID:64858	3651	4	782	0	0	0	2	0
GeneID:5905	3020	16	411	0	0	0	0	2
GeneID:440943	1066	5	86	0	0	0	0	0
GeneID:127665	3647	2	139	0	0	0	0	0
GeneID:440004	2515	2	450	0	0	0	1	0
GeneID:11216	2913	15	683	0	0	0	0	0
GeneID:3394	1493	8	126	10	0	0	0	0
GeneID:8573	3123	27	440	0	0	0	0	0
GeneID:284672	1467	2	353	0	5	0	0	0
GeneID:55349	2147	9	264	0	0	0	0	0
GeneID:63904	885	1	150	0	0	0	0	0
GeneID:28996	2798	13	1406	0	0	0	0	0
GeneID:55787	2045	10	396	1	0	0	0	0
GeneID:83856	530	4	450	0	0	0	0	0
GeneID:11026	1574	7	546	0	0	0	0	0
GeneID:26099	1671	3	1102	2	0	0	0	0
GeneID:400301	651	7	143	0	0	0	0	0
GeneID:8756	2570	22	245	0	0	0	0	0
GeneID:11064	7433	42	849	0	0	0	0	0
GeneID:10469	1829	13	660	0	0	0	0	0
GeneID:8710	2211	8	110	0	0	0	0	0
GeneID:286354	1713	3	66	0	0	0	0	0
GeneID:84636	1258	1	50	0	0	0	0	0
GeneID:3730	6314	14	856	0	0	0	0	0
GeneID:60488	1865	8	795	0	0	0	0	0
GeneID:340900	1137	2	53	0	0	0	0	0
GeneID:90268	2580	5	752	0	0	0	0	0
GeneID:80347	2452	9	633	0	0	0	0	0
GeneID:7700	2977	4	1353	10	0	0	0	0
GeneID:4676	2511	16	686	0	0	8	0	0
GeneID:283867	1760	9	135	0	0	0	0	0
GeneID:286151	2025	4	388	0	0	0	0	0
GeneID:388333	619	4	276	0	0	0	0	0
GeneID:147949	2566	5	293	0	0	0	0	0
GeneID:147341	2904	1	1032	0	0	0	0	0
GeneID:10744	576	1	135	0	0	0	4	0
GeneID:283579	891	4	219	0	0	0	0	0
GeneID:389761	4868	4	217	0	0	0	0	0
GeneID:347127	4762	4	217	0	0	0	0	0
GeneID:283050	2878	10	718	0	0	0	0	0
GeneID:200576	6518	42	357	0	0	0	0	0
GeneID:3617	3268	17	428	0	0	0	0	0
GeneID:5301	996	1	185	0	0	0	2	2
GeneID:339209	835	4	331	0	0	0	0	0
GeneID:283580	5207	26	1468	0	0	0	0	0
GeneID:770	1455	9	254	2	0	0	0	0
GeneID:259234	860	3	290	0	0	0	0	0
GeneID:128387	2372	10	633	2	0	0	0	0
GeneID:27324	2322	12	1007	0	0	0	0	0
GeneID:221150	2887	9	696	0	0	0	0	0
GeneID:90768	1757	1	391	0	0	0	0	0
GeneID:5457	3813	2	241	0	0	0	0	0
GeneID:129852	1713	4	279	0	0	0	0	0
GeneID:117157	2509	4	409	0	0	0	0	0
GeneID:150864	2052	9	340	0	0	0	0	0
GeneID:22994	3567	27	255	0	0	0	0	0
GeneID:50855	1248	3	526	0	0	0	0	0
GeneID:686	1997	4	860	0	0	0	0	0
GeneID:23385	2931	17	797	0	0	0	0	0
GeneID:147920	766	4	442	0	0	0	0	0
GeneID:284751	2278	5	341	0	0	0	0	0
GeneID:80326	2375	4	503	0	0	0	0	1
GeneID:10880	1340	1	923	0	0	0	0	0
GeneID:90187	3827	4	588	0	0	0	0	0
GeneID:84859	2258	19	160	0	0	0	0	0
GeneID:55739	2659	10	1129	0	0	0	0	0
GeneID:55331	3452	11	1813	0	0	0	0	0
GeneID:389049	1062	1	75	0	0	0	0	0
GeneID:122945	753	4	113	0	0	0	0	0
GeneID:23334	6216	44	459	0	0	0	0	0
GeneID:400760	1934	5	514	5	0	0	0	0
GeneID:58483	587	2	92	0	0	0	0	0
GeneID:4225	2308	15	258	0	0	0	0	0
GeneID:57126	1605	9	406	0	0	8	0	0
GeneID:389316	789	2	134	0	0	0	0	0
GeneID:2262	2907	9	724	0	0	0	0	0
GeneID:285852	2070	6	209	0	0	2	0	0
GeneID:285641	2456	10	799	0	0	0	0	0
GeneID:55802	2023	10	421	0	7	0	0	0
GeneID:11180	4070	6	838	0	0	0	0	1
GeneID:57515	3128	10	1970	0	0	0	0	0
GeneID:389331	621	2	275	0	0	0	0	0
GeneID:440199	1214	8	723	0	0	0	0	0
GeneID:55681	2790	17	1401	10	0	0	0	0
GeneID:255714	1573	8	290	0	0	0	0	0
GeneID:130560	1618	9	102	0	0	0	0	0
GeneID:92454	4360	12	301	0	0	0	0	0
GeneID:83660	8500	56	701	0	0	0	0	0
GeneID:23615	825	2	253	2	0	0	0	0
GeneID:9020	4582	15	647	13	0	0	0	0
GeneID:3340	7915	14	1550	0	0	0	0	0
GeneID:55275	2190	18	59	0	0	0	0	0
GeneID:9468	1565	8	744	0	0	0	0	0
GeneID:401134	4099	8	137	0	0	0	3	0
GeneID:389773	697	4	498	0	0	0	0	0
GeneID:85443	7421	10	216	0	0	0	0	8
GeneID:146861	1839	1	515	0	0	0	0	0
GeneID:27291	3385	10	620	0	0	0	0	0
GeneID:140801	807	1	628	0	0	0	0	0
GeneID:2974	2749	17	210	0	0	0	0	0
GeneID:140606	689	5	317	0	4	0	0	0
GeneID:64105	1720	11	747	0	0	0	0	0
GeneID:440955	483	2	243	0	0	0	0	0
GeneID:4783	1862	1	685	0	0	0	0	0
GeneID:10988	1910	11	521	0	0	0	0	0
GeneID:10435	1981	2	806	0	0	0	0	0
GeneID:257358	2938	3	1075	0	0	0	0	0
GeneID:27063	1974	9	521	0	0	0	0	0
GeneID:60506	2713	2	221	0	0	0	0	0
GeneID:94122	2193	16	698	0	0	0	5	1
GeneID:401044	2036	2	162	0	0	0	0	0
GeneID:23366	4567	8	670	0	0	0	1	0
GeneID:7466	3640	8	884	0	0	0	0	0
GeneID:29880	1127	10	503	0	0	0	9	0
GeneID:135295	995	5	115	0	0	0	0	0
GeneID:56648	5537	5	486	0	0	0	0	1
GeneID:143570	4665	16	448	0	0	9	0	0
GeneID:79852	1809	7	380	0	0	0	0	0
GeneID:797	1031	5	278	0	0	0	0	0
GeneID:285335	4172	29	268	0	0	0	0	0
GeneID:121441	2360	15	553	0	0	0	0	0
GeneID:5364	7097	37	470	0	0	0	0	4
GeneID:8748	2578	1	546	0	0	0	0	0
GeneID:4005	2291	6	795	0	0	0	0	0
GeneID:348303	1704	6	77	0	0	0	0	0
GeneID:388794	587	4	135	0	0	0	0	0
GeneID:246777	1403	2	259	0	0	0	0	0
GeneID:6374	2457	4	2062	0	0	0	0	0
GeneID:149986	1195	9	342	0	0	0	0	0
GeneID:342527	1919	8	561	0	0	0	4	0
GeneID:83592	1655	10	764	0	0	0	0	0
GeneID:10208	3814	9	1764	0	0	0	0	0
GeneID:2664	1148	3	691	0	0	0	0	0
GeneID:54212	3398	19	623	0	0	0	0	0
GeneID:145497	1880	15	336	0	0	0	0	0
GeneID:84934	1775	4	634	0	0	0	13	0
GeneID:403314	2648	2	458	0	0	0	0	0
GeneID:132241	2861	4	288	7	0	0	0	0
GeneID:5514	4519	20	744	0	0	0	0	0
GeneID:2355	3991	4	472	3	0	0	0	0
GeneID:53944	1950	13	427	0	0	0	0	0
GeneID:1896	5270	8	749	8	0	0	0	0
GeneID:389162	506	2	224	0	0	0	0	0
GeneID:130916	4543	7	1183	0	0	0	0	0
GeneID:55111	1215	6	309	0	0	0	0	0
GeneID:5425	1563	10	418	0	0	0	0	0
GeneID:3765	3029	3	179	0	0	0	3	0
GeneID:92689	2118	15	373	0	0	0	0	0
GeneID:387654	897	1	40	0	0	0	0	0
GeneID:26276	2488	23	414	0	0	0	4	0
GeneID:55384	538	3	247	0	0	0	0	0
GeneID:338825	652	2	468	0	0	0	0	0
GeneID:2118	2198	13	280	2	0	0	0	0
GeneID:140733	877	4	564	0	5	0	0	0
GeneID:79000	2061	3	300	0	0	0	0	0
GeneID:255762	1028	5	812	0	0	0	0	0
GeneID:79836	2617	10	167	0	0	0	0	0
GeneID:388701	663	4	244	0	0	0	0	0
GeneID:121952	2312	4	1155	0	0	0	0	1
GeneID:1419	629	3	197	0	0	0	0	1
GeneID:3696	3793	14	522	0	0	0	0	0
GeneID:91801	1668	9	82	7	0	0	0	0
GeneID:2840	2062	3	281	0	0	0	0	7
GeneID:80007	2334	6	574	0	0	0	7	0
GeneID:284467	1056	5	426	0	0	0	0	0
GeneID:116224	3536	1	383	0	6	0	0	0
GeneID:441275	725	4	49	0	0	0	0	0
GeneID:55603	1668	3	548	0	0	0	0	0
GeneID:389118	1188	3	53	0	0	0	0	0
GeneID:4634	877	7	616	0	0	0	0	0
GeneID:5275	3114	8	469	0	0	0	0	0
GeneID:388383	1632	12	67	0	0	0	0	0
GeneID:401236	2085	2	854	0	0	0	0	0
GeneID:5575	545	4	362	0	0	0	0	0
GeneID:222487	2656	12	428	0	0	0	0	0
GeneID:9389	2201	10	291	0	0	0	0	0
GeneID:5715	2343	6	483	0	0	0	0	2
GeneID:5338	3457	25	470	0	0	0	0	0
GeneID:285220	1728	13	219	0	0	0	0	0
GeneID:79719	2753	10	607	0	0	0	0	0
GeneID:11076	4992	3	392	0	0	0	0	2
GeneID:283238	1659	4	311	0	0	0	0	0
GeneID:11139	5332	27	698	0	0	0	0	0
GeneID:9294	1154	2	267	0	0	0	0	0
GeneID:283237	1139	3	646	1	5	0	0	0
GeneID:389874	842	1	452	0	0	0	0	0
GeneID:1600	2580	17	199	0	0	0	11	0
GeneID:399959	2877	3	957	0	0	0	0	0
GeneID:286149	3211	3	276	0	0	0	0	0
GeneID:286828	796	13	121	0	0	0	0	0
GeneID:132789	1917	7	961	0	0	0	0	0
GeneID:441059	1703	2	158	0	0	0	0	0
GeneID:10656	1957	9	1077	0	0	0	3	0
GeneID:112401	2020	1	318	0	0	0	0	0
GeneID:6730	2515	16	1208	0	0	0	0	0
GeneID:284257	1476	1	932	0	0	0	0	0
GeneID:162083	2463	1	522	0	0	0	0	0
GeneID:401896	279	2	153	0	0	0	0	0
GeneID:221223	1962	12	90	0	0	0	0	0
GeneID:259240	659	5	158	0	0	0	0	0
GeneID:148545	2817	15	182	0	0	0	0	0
GeneID:441478	1884	3	179	0	0	0	0	0
GeneID:150280	1867	10	399	0	0	0	0	0
GeneID:4014	1206	2	234	0	0	0	0	0
GeneID:3938	6274	17	797	0	0	0	0	0
GeneID:147339	1450	4	491	2	0	0	0	0
GeneID:7135	1100	8	45	0	0	0	0	0
GeneID:54441	646	7	367	0	0	0	0	0
GeneID:285492	2367	4	258	0	0	0	0	0
GeneID:54896	2639	10	86	5	0	0	0	0
GeneID:153918	1065	9	461	0	0	0	0	0
GeneID:1739	3042	26	128	0	0	0	4	0
GeneID:140458	2929	7	505	0	3	0	0	0
GeneID:133993	1065	4	39	0	0	0	0	0
GeneID:151050	5410	15	154	0	0	0	0	2
GeneID:139285	3687	3	481	0	0	0	0	1
GeneID:79095	613	2	450	0	0	0	0	0
GeneID:25859	2097	2	520	0	0	0	0	0
GeneID:340277	1398	7	991	0	0	0	5	0
GeneID:1158	1556	8	354	0	0	0	0	0
GeneID:3417	2328	10	876	5	0	0	0	0
GeneID:2660	2818	3	654	0	0	0	0	0
GeneID:5288	4808	31	895	0	0	0	0	0
GeneID:388714	1635	8	239	0	0	0	0	0
GeneID:9703	7374	41	55	0	0	0	0	0
GeneID:220382	1859	1	498	0	0	0	0	5
GeneID:285548	1668	4	547	0	0	0	0	0
GeneID:140881	672	2	110	0	0	0	0	0
GeneID:161424	2047	10	65	0	0	0	0	0
GeneID:7705	3180	2	559	0	0	0	0	0
GeneID:149478	2411	4	283	0	0	0	0	0
GeneID:10302	297	3	180	0	0	0	0	0
GeneID:4155	1231	6	428	0	0	0	0	0
GeneID:441062	603	5	115	0	0	0	0	13
GeneID:23097	3139	13	670	0	0	0	0	0
GeneID:146852	1149	3	222	0	0	0	0	0
GeneID:26223	1333	4	103	0	0	0	0	0
GeneID:84529	2593	11	1719	0	0	0	0	0
GeneID:9568	5786	19	1099	0	0	0	10	0
GeneID:8503	5607	10	708	0	0	0	0	2
GeneID:776	7192	49	129	0	0	0	2	0
GeneID:646	4612	5	570	0	0	0	0	0
GeneID:90167	3200	12	317	0	0	0	0	0
GeneID:440711	710	4	299	0	0	0	0	0
GeneID:23254	1764	8	439	0	0	0	3	0
GeneID:54986	2507	21	653	0	0	0	0	0
GeneID:259291	900	1	578	0	0	0	0	0
GeneID:283208	2268	13	272	0	6	0	0	0
GeneID:54887	4923	23	139	0	0	0	0	0
GeneID:27077	904	7	507	0	0	0	0	0
GeneID:23034	1337	9	648	0	0	0	0	0
GeneID:54586	1023	8	154	0	0	0	0	0
GeneID:199223	4213	29	160	0	0	0	0	0
GeneID:5531	1299	8	537	0	0	0	0	0
GeneID:6875	4001	17	893	0	0	0	0	0
GeneID:285577	3150	5	77	0	0	0	0	0
GeneID:1044	1699	3	230	0	0	0	0	0
GeneID:57167	3448	4	414	0	0	0	0	0
GeneID:400144	3340	2	227	0	0	0	0	0
GeneID:5678	1701	6	1096	0	0	0	0	0
GeneID:79594	2436	4	571	0	0	0	0	0
GeneID:2798	2738	3	32	2	0	0	0	0
GeneID:389652	1385	10	176	0	0	0	0	0
GeneID:440150	3309	24	248	0	0	7	0	0
GeneID:9760	4131	9	408	0	0	0	0	0
GeneID:4211	3181	13	2078	2	0	0	0	0
GeneID:25957	2663	10	223	0	0	0	0	0
GeneID:84236	2392	6	276	0	0	0	0	0
GeneID:8499	4052	33	310	0	0	0	0	6
GeneID:57554	5000	25	473	0	0	0	0	0
GeneID:84986	1900	10	736	0	0	0	0	0
GeneID:1006	2929	12	474	0	0	0	0	4
GeneID:51755	5456	14	632	0	0	0	0	0
GeneID:138240	1634	7	151	0	0	0	0	0
GeneID:339512	1498	4	748	0	0	0	0	0
GeneID:401020	1768	2	356	0	0	0	0	0
GeneID:56955	1965	4	120	0	0	0	3	0
GeneID:84078	2992	1	648	0	0	0	0	0
GeneID:83547	1738	8	353	2	0	0	0	0
GeneID:10154	5120	31	667	0	0	0	0	0
GeneID:161145	2771	8	153	1	0	0	0	0
GeneID:4626	6016	39	365	0	0	0	0	0
GeneID:623	1289	3	328	0	0	0	0	2
GeneID:165721	2468	3	243	0	0	0	0	0
GeneID:284186	3317	3	117	0	0	0	0	0
GeneID:6521	3636	20	501	0	0	11	0	0
GeneID:401057	876	3	261	0	0	0	0	0
GeneID:283847	2229	17	71	0	0	0	0	0
GeneID:29095	1244	3	93	0	0	0	0	0
GeneID:79649	5346	22	136	0	0	0	0	0
GeneID:442140	1347	11	813	0	0	0	0	0
GeneID:343263	1372	9	365	0	0	0	0	0
GeneID:389224	1950	2	140	0	0	0	0	0
GeneID:440389	685	6	44	0	0	0	0	0
GeneID:286046	3055	3	315	0	0	0	0	3
GeneID:151112	2096	9	350	0	0	0	0	0
GeneID:7480	2270	5	341	0	0	0	17	0
GeneID:51046	3504	4	473	0	0	0	0	6
GeneID:8929	3029	3	576	4	0	0	0	0
GeneID:84273	2271	7	947	0	0	0	0	0
GeneID:79758	1970	8	302	0	0	0	0	0
GeneID:201140	981	6	495	0	0	0	0	0
GeneID:388633	880	6	80	0	0	0	0	0
GeneID:784	2698	13	734	0	0	0	0	0
GeneID:6571	1894	16	312	15	0	0	0	0
GeneID:6197	2259	22	225	0	0	0	0	0
GeneID:440455	1635	3	59	0	0	0	0	0
GeneID:90816	1472	5	771	0	0	0	19	0
GeneID:118672	1705	7	314	0	0	0	0	0
GeneID:400831	1602	2	220	0	0	0	2	0
GeneID:149643	502	3	169	0	0	0	0	0
GeneID:123722	6415	13	515	0	0	0	0	0
GeneID:153364	4278	2	1684	0	0	0	0	0
GeneID:124359	2233	7	193	0	0	0	0	0
GeneID:441052	1468	1	38	0	0	0	0	12
GeneID:51604	2171	12	568	0	0	0	0	2
GeneID:23516	4611	9	954	0	0	0	0	0
GeneID:8666	1068	11	600	0	0	0	0	0
GeneID:10047	895	4	511	0	0	0	0	0
GeneID:10263	1377	4	567	0	0	0	0	0
GeneID:1984	1234	6	612	4	0	0	4	0
GeneID:23322	4578	26	955	0	0	0	0	0
GeneID:144406	3742	22	528	0	0	0	0	4
GeneID:10328	1909	5	104	0	0	0	0	15
GeneID:283554	4248	10	1039	0	0	0	0	0
GeneID:140803	8425	39	646	0	0	0	2	0
GeneID:5957	1174	3	432	0	0	0	0	0
GeneID:347475	1687	1	296	0	0	0	0	4
GeneID:4197	1286	4	142	0	4	0	0	0
GeneID:116461	1925	5	1487	0	0	0	0	0
GeneID:161835	2805	12	481	0	0	0	0	0
GeneID:23221	5077	10	2338	3	0	0	0	3
GeneID:389335	602	3	211	0	0	0	0	0
GeneID:23553	2408	5	140	0	0	0	0	0
GeneID:285248	885	3	82	0	0	0	0	0
GeneID:23440	2677	3	459	0	0	0	0	0
GeneID:90233	3663	3	305	0	0	0	4	0
GeneID:79165	886	4	426	0	0	0	0	0
GeneID:11236	3312	2	186	23	0	0	0	0
GeneID:256979	1332	11	479	0	0	0	0	0
GeneID:2806	2339	10	938	0	0	0	0	0
GeneID:5618	3145	10	995	0	0	0	0	0
GeneID:339976	1645	6	30	0	0	0	0	0
GeneID:155051	722	4	148	0	0	0	0	0
GeneID:127255	1588	4	331	0	0	0	0	0
GeneID:4635	855	7	564	0	0	0	0	0
GeneID:401898	882	4	623	0	0	0	0	0
GeneID:55870	9926	28	293	0	0	0	0	0
GeneID:171586	2024	9	753	0	0	0	0	0
GeneID:56171	12388	65	478	0	0	0	9	0
GeneID:388010	448	2	105	3	0	5	0	0
GeneID:3026	3009	13	550	0	0	0	0	0
GeneID:439936	1984	5	122	0	0	0	0	0
GeneID:4750	5501	34	281	2	0	0	0	0
GeneID:29119	3019	18	351	0	0	0	0	0
GeneID:9	1424	3	513	0	0	0	0	0
GeneID:8345	425	1	143	0	0	0	0	0
GeneID:85456	5952	11	502	0	0	0	0	0
GeneID:11016	2709	12	948	0	0	0	0	0
GeneID:27134	2859	20	185	0	0	0	0	0
GeneID:4731	2023	6	383	0	0	0	0	0
GeneID:11198	4677	26	1728	0	0	0	0	0
GeneID:202299	1796	4	501	0	0	0	0	2
GeneID:64180	1651	10	519	0	0	0	0	0
GeneID:400849	1446	4	70	0	0	0	0	0
GeneID:388381	564	3	201	0	0	0	0	0
GeneID:342132	1773	4	92	0	5	0	0	0
GeneID:1938	3142	15	620	0	0	0	0	0
GeneID:440728	591	3	159	0	0	0	0	0
GeneID:6948	1981	9	408	0	0	0	0	1
GeneID:744	2245	6	2220	0	0	0	7	0
GeneID:23762	2886	14	126	0	0	3	0	0
GeneID:11010	1061	6	800	0	0	0	0	0
GeneID:203522	3528	16	886	0	0	0	0	0
GeneID:65263	2332	6	282	0	0	0	0	2
GeneID:121006	5822	8	244	0	0	0	0	0
GeneID:92552	1284	1	59	0	0	0	0	0
GeneID:4209	5873	12	1355	0	0	0	0	0
GeneID:401079	1592	5	235	0	0	0	0	0
GeneID:201299	1156	7	34	0	0	0	0	0
GeneID:55845	870	3	834	0	0	0	0	0
GeneID:168433	1443	1	522	0	0	0	0	0
GeneID:285740	1514	3	246	0	0	0	0	0
GeneID:353322	934	5	85	0	0	0	0	0
GeneID:1180	3093	23	48	0	0	0	0	0
GeneID:400999	2088	6	95	0	8	0	0	6
GeneID:51128	1245	7	712	0	0	4	0	0
GeneID:388886	2943	4	863	0	5	0	0	0
GeneID:2205	1125	5	637	0	0	0	0	0
GeneID:113746	1284	7	182	0	0	0	0	0
GeneID:79745	4262	16	2765	0	0	0	0	0
GeneID:22874	7398	23	620	0	0	0	0	0
GeneID:3171	1989	2	581	0	0	0	0	0
GeneID:10467	1189	5	477	0	0	5	0	0
GeneID:26048	5620	5	294	0	0	0	0	0
GeneID:399975	3471	1	498	17	0	0	0	0
GeneID:220296	3240	7	910	0	0	0	0	8
GeneID:6424	2817	6	817	0	0	0	0	0
GeneID:219537	1756	8	351	0	0	0	0	0
GeneID:5241	5000	8	902	0	0	0	0	0
GeneID:57484	1008	6	222	0	0	0	0	0
GeneID:389150	559	3	221	0	0	0	0	0
GeneID:54814	1533	8	280	0	0	0	0	0
GeneID:84239	3070	21	261	0	0	0	8	0
GeneID:25791	3152	15	677	12	0	0	0	3
GeneID:58480	4322	3	1199	0	0	0	0	0
GeneID:25886	1889	11	634	0	0	0	0	0
GeneID:54970	2520	23	131	0	0	0	0	4
GeneID:284276	2242	3	317	0	0	0	0	0
GeneID:388610	1716	2	776	0	0	0	0	0
GeneID:26507	4782	11	1056	0	0	0	0	4
GeneID:153657	1224	9	314	0	0	0	0	0
GeneID:23041	9544	35	31	0	0	0	0	0
GeneID:91433	1131	7	110	3	0	0	0	0
GeneID:10534	654	4	460	0	0	0	0	0
GeneID:55267	1784	3	289	0	0	0	0	0
GeneID:25834	2564	9	782	0	0	0	0	0
GeneID:10537	777	2	405	2	0	0	0	0
GeneID:222642	1014	4	347	0	0	7	0	0
GeneID:220081	2421	15	251	0	0	0	0	0
GeneID:6237	983	6	477	0	0	0	0	0
GeneID:9645	3906	28	701	0	0	0	7	2
GeneID:4160	999	1	54	0	0	0	4	5
GeneID:84450	3426	14	857	0	0	2	0	0
GeneID:3561	1451	8	545	0	0	0	0	0
GeneID:79624	2572	5	955	3	0	0	0	0
GeneID:1356	3323	19	505	0	0	0	0	0
GeneID:10926	3907	12	95	0	0	0	0	0
GeneID:2037	4290	19	925	0	0	0	8	3
GeneID:26664	963	1	425	0	0	0	0	0
GeneID:3912	5829	34	1858	1	0	0	0	0
GeneID:158431	3694	6	84	0	0	0	0	0
GeneID:9880	6205	2	635	0	0	0	0	0
GeneID:83939	2164	14	1170	4	0	0	4	0
GeneID:79830	4200	11	1188	0	0	0	0	0
GeneID:56659	2517	2	639	0	0	0	0	0
GeneID:23415	3920	17	255	0	0	0	0	22
GeneID:2869	2557	16	724	2	0	0	0	0
GeneID:214	2539	16	1203	1	0	0	0	0
GeneID:201633	2139	4	168	0	0	0	0	0
GeneID:379013	5701	1	255	0	0	0	0	0
GeneID:117584	1891	7	377	0	0	0	0	0
GeneID:388361	1536	9	128	0	0	0	3	15
GeneID:80148	2441	6	651	0	0	0	0	0
GeneID:221035	2294	8	92	0	0	0	0	0
GeneID:391426	2733	8	81	0	0	0	0	0
GeneID:3736	1488	1	120	0	0	0	2	2
GeneID:81624	2688	21	713	0	0	0	0	0
GeneID:5133	2107	5	643	0	0	0	0	0
GeneID:348158	1734	13	207	0	0	0	0	0
GeneID:150726	5627	12	76	0	0	0	0	0
GeneID:1421	606	3	323	0	0	0	3	0
GeneID:257194	2383	7	420	0	0	0	0	0
GeneID:6519	2300	10	587	0	0	0	0	0
GeneID:3553	1498	7	445	3	0	0	0	0
GeneID:8772	1841	2	84	0	0	0	0	0
GeneID:23090	4817	9	661	0	0	0	0	0
GeneID:84101	2770	6	382	0	0	0	0	0
GeneID:139596	2147	7	1163	0	0	0	0	0
GeneID:339344	2392	4	583	0	0	0	0	8
GeneID:5193	2607	3	761	1	0	0	0	0
GeneID:23008	4453	10	238	4	0	0	3	0
GeneID:22900	5063	10	147	0	0	0	0	0
GeneID:389766	908	5	424	0	0	0	0	0
GeneID:84076	2742	1	945	0	0	0	0	0
GeneID:143098	2090	19	568	0	0	0	0	0
GeneID:22899	4165	16	375	0	0	0	0	0
GeneID:148808	3329	10	123	0	0	0	0	0
GeneID:375337	5013	20	227	0	0	0	0	0
GeneID:400030	746	3	268	0	0	0	0	0
GeneID:196394	1964	7	903	0	0	0	0	2
GeneID:8633	3646	16	416	0	0	0	3	0
GeneID:10342	1949	8	1032	16	0	0	0	0
GeneID:401281	2002	2	118	0	0	0	0	0
GeneID:26108	1260	3	153	0	0	0	6	0
GeneID:154214	1784	9	603	0	0	0	0	0
GeneID:84879	2136	14	148	0	0	0	4	0
GeneID:144193	2135	9	360	12	0	0	2	0
GeneID:401101	1017	4	262	0	0	0	0	0
GeneID:440817	1550	1	148	0	0	0	0	0
GeneID:79695	1746	10	38	0	0	0	0	0
GeneID:203190	3264	8	1342	0	0	0	0	26
GeneID:441860	837	4	428	0	0	0	6	0
GeneID:79866	2773	12	911	0	0	0	0	0
GeneID:7139	1107	15	174	0	0	0	0	0
GeneID:4308	5412	27	578	0	0	0	0	0
GeneID:84953	2362	7	623	0	0	0	0	0
GeneID:54491	1925	8	833	0	0	0	0	0
GeneID:123970	973	5	458	0	0	0	0	0
GeneID:162073	2010	1	33	0	0	0	0	0
GeneID:79875	2952	10	313	0	0	0	0	0
GeneID:54210	920	4	477	0	0	6	0	0
GeneID:91050	5585	9	382	0	0	0	0	0
GeneID:91734	1359	5	50	0	0	4	0	0
GeneID:5620	650	2	50	0	0	0	0	0
GeneID:92154	2244	15	654	0	0	0	0	0
GeneID:51527	1110	3	719	0	0	0	0	0
GeneID:341277	1695	15	816	0	0	0	0	0
GeneID:144453	2878	6	159	0	0	0	7	0
GeneID:27012	2927	3	155	0	0	0	11	1
GeneID:51278	2337	1	747	0	0	0	0	0
GeneID:23096	4890	18	34	0	0	0	0	0
GeneID:221711	3069	30	321	0	0	0	0	0
GeneID:1025	1757	7	616	0	0	0	0	0
GeneID:401126	626	2	311	0	0	0	0	0
GeneID:29121	836	5	443	0	0	0	0	3
GeneID:2767	1475	7	389	0	0	0	0	0
GeneID:11141	3624	11	132	0	0	0	0	3
GeneID:27000	1563	14	494	0	0	0	0	0
GeneID:401124	2242	9	83	0	0	5	0	2
GeneID:222235	2744	20	334	0	0	0	0	0
GeneID:246269	2268	13	40	0	0	0	0	0
GeneID:80215	1488	1	333	0	0	7	1	0
GeneID:84217	1669	8	43	0	0	0	0	0
GeneID:1359	1633	11	1185	0	0	0	0	0
GeneID:5146	2968	22	158	0	0	0	0	0
GeneID:55225	4803	14	692	0	0	0	0	0
GeneID:25920	2372	13	703	0	0	0	0	0
GeneID:9956	1952	2	564	0	0	0	4	0
GeneID:140453	4324	13	379	0	0	0	0	0
GeneID:440897	2251	7	346	0	0	7	0	0
GeneID:65986	4146	7	1057	0	0	0	0	0
GeneID:339524	2375	2	461	0	0	0	0	2
GeneID:2022	3128	14	240	1	0	2	0	0
GeneID:54892	3494	27	262	0	0	0	0	0
GeneID:79940	2933	4	569	0	0	0	0	0
GeneID:84842	1629	1	452	0	0	0	0	0
GeneID:85451	4385	18	1353	0	0	0	0	0
GeneID:256435	3207	5	741	0	0	0	0	2
GeneID:6203	688	4	267	5	0	5	0	0
GeneID:129530	989	7	128	0	0	0	0	0
GeneID:7053	2573	12	128	0	0	0	0	0
GeneID:81572	1372	5	624	0	0	0	0	0
GeneID:400555	3186	3	139	0	0	0	0	0
GeneID:51008	2310	11	808	0	0	0	0	0
GeneID:94137	7975	4	158	0	10	0	0	0
GeneID:284370	4033	6	1284	0	9	0	0	0
GeneID:1326	3096	9	741	0	0	0	2	0
GeneID:11172	706	2	76	0	0	0	0	0
GeneID:285735	2515	6	389	0	0	0	0	0
GeneID:26959	2829	11	1029	0	0	0	0	0
GeneID:170392	2361	9	529	0	0	0	0	0
GeneID:203328	1190	5	533	0	0	0	0	0
GeneID:7074	5453	29	17	0	0	0	0	0
GeneID:57504	2479	16	1074	0	0	0	0	0
GeneID:60495	2295	12	121	0	7	0	2	0
GeneID:10800	1513	3	411	0	0	0	0	0
GeneID:152641	2179	1	329	0	0	0	0	0
GeneID:11318	1570	2	111	0	0	0	0	0
GeneID:124491	1052	3	912	0	0	0	0	0
GeneID:29842	4913	15	497	0	0	0	0	0
GeneID:51696	5614	4	839	0	0	0	0	0
GeneID:80380	1509	7	151	0	1	7	0	0
GeneID:91851	2470	12	350	3	0	0	0	0
GeneID:6248	1854	1	1019	0	2	0	0	0
GeneID:6150	699	5	319	0	8	0	2	0
GeneID:10964	2048	9	807	0	0	0	0	0
GeneID:389656	585	4	179	0	0	0	0	0
GeneID:27283	1767	11	580	0	0	0	0	0
GeneID:79018	4232	6	590	0	5	0	0	0
GeneID:118427	3252	6	1374	0	0	0	8	0
GeneID:399671	3468	17	218	0	0	0	4	5
GeneID:389372	1547	10	27	0	0	0	0	0
GeneID:139411	2682	3	606	0	0	0	0	0
GeneID:79809	4505	29	689	0	0	0	0	0
GeneID:6017	1751	9	534	0	0	0	0	0
GeneID:50512	2143	8	1006	0	0	0	0	0
GeneID:256957	1969	15	149	0	0	0	0	0
GeneID:92370	3149	8	197	0	0	0	0	0
GeneID:285513	3300	2	523	0	0	0	0	0
GeneID:4352	3645	12	542	0	0	0	0	0
GeneID:51175	2080	12	989	2	0	0	0	0
GeneID:57122	3119	28	1002	4	0	0	0	0
GeneID:113730	2082	1	70	0	0	4	0	0
GeneID:79070	2059	10	443	0	0	0	0	0
GeneID:79888	3944	14	1780	0	2	7	0	1
GeneID:83696	4472	23	422	0	0	0	0	2
GeneID:124871	723	3	249	0	0	2	0	0
GeneID:22880	4721	26	550	0	0	0	6	0
GeneID:23637	4533	26	361	0	0	0	0	0
GeneID:388566	4193	1	78	0	0	0	0	0
GeneID:56704	2041	5	286	0	0	0	0	0
GeneID:84700	8565	44	814	0	0	0	0	0
GeneID:285267	2200	6	207	2	0	0	0	0
GeneID:205717	8041	6	269	0	0	0	0	0
GeneID:256369	1275	7	219	0	0	0	0	0
GeneID:10475	3276	8	306	1	0	0	0	0
GeneID:7227	10017	7	626	0	0	0	0	0
GeneID:29062	3179	15	954	0	0	0	4	0
GeneID:1420	700	3	229	0	0	0	0	0
GeneID:6618	1513	5	403	0	0	0	0	0
GeneID:79572	5229	18	1277	0	0	0	0	0
GeneID:283431	2333	10	747	0	0	0	0	0
GeneID:54734	1782	2	488	0	0	0	0	0
GeneID:55553	3519	16	1136	0	0	0	0	0
GeneID:92255	3263	18	476	8	0	0	0	0
GeneID:2717	1350	7	797	3	0	2	0	0
GeneID:8736	5846	38	879	0	0	0	0	0
GeneID:374897	957	5	261	0	0	0	0	0
GeneID:64714	1630	11	518	0	0	0	0	0
GeneID:25776	1109	5	635	0	0	0	2	0
GeneID:155061	3690	7	669	5	0	0	0	1
GeneID:7763	2424	6	992	0	0	0	3	0
GeneID:379025	481	5	233	0	0	0	0	0
GeneID:2304	3461	1	1349	0	0	0	0	0
GeneID:92922	2427	9	651	0	0	0	0	0
GeneID:10881	1433	1	539	0	0	0	0	0
GeneID:6096	3243	10	1575	1	0	0	0	4
GeneID:8287	9367	46	445	0	0	0	0	0
GeneID:220359	1823	2	181	0	0	0	0	0
GeneID:192111	1151	6	178	0	0	0	1	0
GeneID:51053	1215	7	622	0	0	7	0	0
GeneID:3906	727	4	362	0	0	0	0	0
GeneID:441054	986	7	548	0	5	0	0	1
GeneID:8508	2236	10	868	0	0	0	0	0
GeneID:23137	3492	25	526	0	0	0	0	0
GeneID:57662	4179	19	358	0	0	0	0	0
GeneID:91768	2471	10	944	2	0	0	0	0
GeneID:57152	537	3	130	0	0	0	0	0
GeneID:4807	2513	2	249	0	0	0	2	16
GeneID:163747	1777	11	157	0	0	0	0	0
GeneID:339829	4451	25	1100	0	0	0	0	2
GeneID:440691	534	4	165	0	0	2	0	0
GeneID:54947	1919	14	486	0	0	0	2	0
GeneID:441072	2814	3	172	0	0	0	0	0
GeneID:3195	2906	3	343	0	0	0	0	0
GeneID:117245	1166	6	340	0	0	0	0	0
GeneID:55079	1904	5	350	0	0	0	29	0
GeneID:5023	2864	12	567	0	0	0	0	0
GeneID:54906	8761	20	911	0	0	0	0	0
GeneID:22820	3074	24	690	0	0	0	7	0
GeneID:57110	1062	4	597	0	0	0	0	0
GeneID:253264	1864	3	288	0	0	0	0	0
GeneID:6335	6352	26	832	0	0	0	4	0
GeneID:387119	1720	6	541	0	0	0	0	0
GeneID:55089	3942	17	430	0	0	0	0	0
GeneID:170261	2197	4	605	0	0	0	3	0
GeneID:340561	739	1	158	0	0	0	0	0
GeneID:5197	755	4	426	0	0	0	0	0
GeneID:23527	7091	23	275	0	0	0	0	0
GeneID:161253	1850	5	402	0	0	0	0	1
GeneID:145757	4091	5	670	0	0	0	0	0
GeneID:55622	2876	20	604	4	0	0	0	0
GeneID:11151	1648	13	549	0	0	0	0	0
GeneID:5125	3295	21	527	0	0	0	0	0
GeneID:389332	1904	2	231	0	0	0	4	7
GeneID:57650	3377	21	237	0	0	12	0	0
GeneID:8531	1912	10	1201	0	0	0	0	0
GeneID:81848	4923	3	555	0	0	0	0	2
GeneID:137075	1576	2	622	0	0	0	0	0
GeneID:57406	2343	9	891	3	0	0	0	2
GeneID:9331	3832	9	364	0	0	0	0	3
GeneID:84250	1627	7	490	8	0	0	0	0
GeneID:23545	4681	20	507	0	0	0	2	0
GeneID:84107	2818	5	666	0	0	0	0	0
GeneID:144448	1019	9	529	0	0	0	0	0
GeneID:80125	2093	9	1127	0	0	0	0	0
GeneID:83884	1237	1	312	0	0	0	0	0
GeneID:400734	3843	9	484	4	0	0	0	1
GeneID:9420	2232	6	382	3	0	0	0	0
GeneID:57590	4601	12	841	0	0	0	3	0
GeneID:79980	2095	11	495	5	0	0	0	0
GeneID:57604	5752	2	380	0	0	0	0	0
GeneID:1608	3760	25	460	0	0	0	0	2
GeneID:10464	2274	17	485	2	0	0	0	0
GeneID:150483	1455	6	407	2	0	0	2	3
GeneID:165055	2196	15	359	0	0	0	0	0
GeneID:80258	2462	15	361	0	0	0	0	0
GeneID:3201	1784	3	764	0	0	0	0	0
GeneID:9970	1333	9	140	0	0	0	0	0
GeneID:55131	2808	19	894	0	0	0	7	1
GeneID:151649	1589	4	703	0	0	0	0	0
GeneID:9348	3181	14	245	0	0	0	3	9
GeneID:285194	1751	4	268	0	0	0	0	0
GeneID:255411	552	4	176	0	0	0	0	0
GeneID:140597	1043	3	619	0	0	0	17	1
GeneID:54606	1907	14	495	0	0	0	7	0
GeneID:167555	1529	6	30	0	0	11	0	2
GeneID:55064	1741	14	595	0	0	0	0	0
GeneID:374378	2504	11	553	0	0	0	0	5
GeneID:387837	3029	5	210	0	0	2	0	0
GeneID:84224	3766	15	212	0	0	0	0	2
GeneID:339290	2201	3	732	0	0	0	1	0
GeneID:283989	1905	11	387	0	0	0	3	0
GeneID:221409	1354	8	342	0	0	0	0	0
GeneID:389840	4326	34	26	19	0	0	0	0
GeneID:90826	2827	12	615	2	0	0	0	0
GeneID:7920	1960	20	637	3	0	0	0	6
GeneID:10069	1712	5	1045	0	0	0	0	0
GeneID:4478	3865	13	905	3	0	1	0	0
GeneID:3475	1775	12	420	0	0	0	0	0
GeneID:6344	1701	13	494	0	0	0	0	0
GeneID:1760	2739	16	240	6	0	0	0	0
GeneID:547	8815	47	589	0	0	0	0	6
GeneID:6810	1386	11	451	2	0	0	0	0
GeneID:94233	2284	10	46	0	0	0	0	28
GeneID:7473	1492	5	442	0	0	0	0	0
GeneID:222008	3278	4	471	4	0	0	3	6
GeneID:130106	745	7	262	1	0	0	0	0
GeneID:80774	3178	5	273	0	0	0	0	0
GeneID:6541	4574	13	766	5	0	0	0	1
GeneID:2308	5722	3	1361	0	0	0	5	0
GeneID:2235	2439	11	758	0	0	21	0	0
GeneID:9421	1737	2	433	0	2	0	0	0
GeneID:57715	4400	14	565	0	0	0	2	0
GeneID:11001	2343	10	442	0	0	0	0	0
GeneID:135154	525	3	441	3	0	0	0	1
GeneID:84164	2778	20	411	0	0	3	0	2
GeneID:3487	2151	4	799	0	2	0	0	0
GeneID:7884	1725	8	1018	0	0	0	0	0
GeneID:79799	2974	6	439	0	0	0	0	0
GeneID:2107	3656	11	1030	0	0	0	0	0
GeneID:735	2064	11	242	0	0	0	0	0
GeneID:130540	1771	14	540	0	0	0	0	0
GeneID:50999	3957	4	744	0	0	0	0	0
GeneID:53336	1594	3	128	0	0	0	0	0
GeneID:81929	3473	9	639	0	0	0	12	0
GeneID:10158	894	4	535	0	0	0	0	0
GeneID:130749	1125	9	150	5	0	0	0	3
GeneID:6695	4802	11	870	3	0	0	11	0
GeneID:84803	2534	12	404	0	0	0	0	0
GeneID:6620	851	6	22	0	0	0	0	3
GeneID:5428	4435	23	691	1	0	0	2	0
GeneID:9766	5390	6	992	3	0	0	4	0
GeneID:5535	3385	1	143	0	0	0	0	0
GeneID:7132	2203	10	513	1	0	4	0	0
GeneID:8841	1934	15	808	2	0	0	2	0
GeneID:199964	1097	3	344	0	0	0	0	2
GeneID:3726	1816	1	213	0	0	7	0	0
GeneID:3433	3046	2	1926	0	0	0	0	0
GeneID:158798	977	7	727	0	0	0	0	0
GeneID:391738	465	1	89	1	0	0	0	0
GeneID:10767	7142	18	46	0	0	0	0	0
GeneID:219539	1721	5	498	0	0	0	7	9
GeneID:378465	1305	1	49	0	0	0	0	0
GeneID:51705	1478	12	685	4	0	0	0	0
GeneID:90293	3124	7	1093	0	0	0	2	0
GeneID:9024	3506	20	571	0	0	0	7	0
GeneID:93973	3525	13	148	0	0	0	0	0
GeneID:112479	1478	11	199	0	0	0	0	6
GeneID:220965	3321	14	1457	19	0	0	0	0
GeneID:1111	2007	13	423	0	0	0	0	0
GeneID:283463	2213	35	383	0	0	0	0	0
GeneID:57507	6254	11	950	0	0	0	0	0
GeneID:54508	1394	1	76	3	0	0	0	0
GeneID:84536	1029	4	121	0	0	0	3	0
GeneID:3306	2464	2	375	0	0	0	1	0
GeneID:55914	6373	26	1278	4	4	0	0	0
GeneID:203111	1550	3	433	0	0	0	0	0
GeneID:401433	2548	1	444	0	0	7	0	0
GeneID:338321	3484	9	42	0	0	0	0	0
GeneID:29074	971	4	861	0	0	0	0	4
GeneID:150135	2033	6	72	0	0	0	0	0
GeneID:79839	2000	7	1139	0	6	0	0	0
GeneID:51077	1057	9	629	0	0	4	0	0
GeneID:136332	2700	20	188	0	0	0	2	0
GeneID:8707	3213	2	897	0	0	0	0	0
GeneID:246126	613	5	61	0	0	0	0	0
GeneID:55186	2000	7	426	3	6	0	0	0
GeneID:148362	1682	13	167	3	3	0	0	0
GeneID:6346	542	3	71	0	0	0	0	0
GeneID:22870	3580	23	703	0	0	0	0	0
GeneID:152078	1201	5	209	0	0	0	0	0
GeneID:440580	2258	16	256	0	0	0	0	0
GeneID:387888	833	5	246	0	0	0	0	0
GeneID:353299	2060	15	123	0	0	0	0	0
GeneID:200150	2729	11	901	1	0	0	2	0
GeneID:153733	2069	10	377	0	2	0	3	0
GeneID:148581	1136	9	246	0	0	0	0	0
GeneID:10149	4641	28	147	0	0	0	0	0
GeneID:6285	1096	3	93	0	0	0	0	10
GeneID:255631	6500	60	417	0	0	0	2	2
GeneID:248	2516	11	174	0	0	0	0	0
GeneID:203238	4359	26	286	0	2	0	0	0
GeneID:80317	2227	6	421	0	0	0	0	0
GeneID:3664	2170	9	641	2	0	0	0	0
GeneID:26575	1636	5	992	0	0	0	2	13
GeneID:149837	1849	2	70	0	0	0	0	0
GeneID:57053	1944	5	277	0	0	0	0	0
GeneID:253559	2584	9	655	0	0	0	7	6
GeneID:140894	1927	12	214	4	0	0	0	0
GeneID:51108	3138	5	740	0	0	0	9	2
GeneID:112609	2207	4	592	0	0	0	12	3
GeneID:165918	2315	6	36	0	0	0	0	0
GeneID:140690	3456	11	293	0	0	0	0	0
GeneID:3725	3321	1	960	10	0	0	0	0
GeneID:23170	3321	14	598	0	0	0	0	0
GeneID:949	2555	13	325	27	0	0	0	0
GeneID:7021	1975	7	783	0	0	0	0	0
GeneID:127544	1987	9	659	0	0	0	0	0
GeneID:164832	2363	12	583	17	0	0	0	0
GeneID:79934	2253	15	210	1	0	0	0	2
GeneID:389043	1038	4	199	0	0	0	0	0
GeneID:2771	1700	9	435	0	0	0	0	0
GeneID:23180	3001	10	1885	0	0	0	0	0
GeneID:90649	1509	4	387	0	0	0	2	0
GeneID:238	6218	29	416	0	0	0	0	0
GeneID:257364	3233	2	330	5	0	0	0	2
GeneID:54619	4110	6	612	2	0	0	0	0
GeneID:5897	2386	2	179	0	0	0	0	0
GeneID:4329	2178	12	385	0	0	0	4	4
GeneID:51762	1266	8	591	1	0	0	0	0
GeneID:58527	954	4	635	0	0	0	5	0
GeneID:115749	2442	14	688	0	0	0	0	0
GeneID:342945	4629	3	314	0	0	0	0	0
GeneID:90527	1877	11	212	0	0	0	0	0
GeneID:116285	1929	13	282	0	0	0	0	0
GeneID:80059	3616	3	344	0	0	0	22	2
GeneID:57343	4315	4	516	0	0	0	24	0
GeneID:440924	1495	2	230	0	0	0	0	0
GeneID:389421	2991	4	903	0	0	0	0	0
GeneID:10393	927	6	493	0	0	0	2	0
GeneID:284185	2970	4	29	0	0	0	0	0
GeneID:10046	4598	7	1037	0	0	0	5	0
GeneID:2525	2584	3	226	0	0	0	0	0
GeneID:57795	3558	8	650	1	0	0	2	0
GeneID:8082	2695	3	1238	0	0	0	0	0
GeneID:400571	1440	2	664	1	0	0	0	0
GeneID:23586	4351	18	271	0	0	0	0	0
GeneID:51778	2508	6	691	0	0	0	0	0
GeneID:64084	4421	17	216	0	0	0	4	3
GeneID:9923	6028	18	230	0	0	4	0	0
GeneID:3059	1956	14	559	0	0	0	0	0
GeneID:55631	2847	15	879	0	0	0	0	0
GeneID:132671	4300	13	2002	0	0	0	0	0
GeneID:252983	2139	10	1111	0	0	0	9	0
GeneID:55314	3043	13	1298	0	0	0	0	0
GeneID:225	3943	10	134	0	0	0	0	0
GeneID:389320	459	3	166	0	0	0	0	0
GeneID:84924	2620	4	331	0	0	0	0	1
GeneID:10	1276	2	312	0	0	0	0	0
GeneID:64943	2051	14	491	2	0	0	0	0
GeneID:4240	1934	8	388	0	0	0	0	0
GeneID:55024	3239	17	747	0	0	0	0	0
GeneID:220004	1531	14	394	0	0	0	0	0
GeneID:64863	3649	9	449	0	0	0	3	0
GeneID:91107	2263	6	367	6	0	0	2	2
GeneID:400128	1404	5	82	0	0	0	0	0
GeneID:2859	1875	1	277	2	0	0	0	0
GeneID:3929	1823	15	62	0	0	0	0	0
GeneID:57089	2935	14	444	0	0	0	0	0
GeneID:56548	2311	2	650	0	0	0	2	2
GeneID:160365	634	2	323	0	0	0	0	0
GeneID:157773	1445	1	47	0	0	0	0	0
GeneID:84970	2287	7	334	0	0	0	4	0
GeneID:51550	977	5	176	0	0	0	0	0
GeneID:112399	2724	5	499	0	0	0	0	0
GeneID:2330	2324	9	442	10	0	0	0	0
GeneID:11022	2315	14	74	0	0	0	0	0
GeneID:79823	1493	11	1126	0	0	0	0	0
GeneID:92806	1055	1	459	0	0	0	0	2
GeneID:84075	2911	1	322	0	0	0	0	0
GeneID:5806	1871	3	645	7	0	2	0	0
GeneID:83464	886	6	650	0	0	0	2	0
GeneID:2622	3185	11	521	3	0	0	0	3
GeneID:10485	876	6	398	0	0	0	9	0
GeneID:28954	1656	5	314	0	0	0	0	0
GeneID:148646	3014	10	632	0	0	0	2	3
GeneID:51035	1288	8	655	1	0	0	2	0
GeneID:388814	999	7	371	0	0	3	0	0
GeneID:81602	3346	10	658	2	0	0	0	0
GeneID:10404	1898	8	402	0	0	0	0	0
GeneID:166863	2448	5	350	0	0	0	0	0
GeneID:10737	11078	1	591	0	0	0	0	0
GeneID:64102	1304	7	352	0	0	2	0	0
GeneID:1830	3336	16	127	0	0	0	0	0
GeneID:1282	6493	52	719	0	0	0	0	0
GeneID:164284	3112	4	150	0	11	0	0	0
GeneID:440073	2837	13	281	0	0	0	0	0
GeneID:9263	2643	7	451	3	0	0	6	0
GeneID:91369	2030	5	605	31	0	0	0	0
GeneID:84305	1226	3	564	2	0	0	3	0
GeneID:10481	1269	2	281	0	0	0	0	0
GeneID:387898	688	3	237	0	0	0	0	0
GeneID:259266	10434	28	528	0	0	0	0	0
GeneID:346171	1976	6	107	0	0	0	0	0
GeneID:5330	4517	32	328	1	0	12	0	0
GeneID:22989	7074	42	210	0	0	0	2	1
GeneID:1427	842	3	25	0	0	0	0	0
GeneID:150538	3197	2	112	0	0	0	0	0
GeneID:23517	3560	27	900	0	0	0	0	0
GeneID:50613	2343	2	549	0	0	0	0	0
GeneID:145773	2906	9	410	0	0	0	18	0
GeneID:9968	6645	45	355	5	0	0	0	0
GeneID:10239	2561	6	17	0	0	4	0	0
GeneID:348327	2961	3	102	0	0	1	0	11
GeneID:7263	1127	3	340	0	0	5	0	0
GeneID:441345	1218	3	255	0	3	0	0	0
GeneID:51284	3418	3	777	0	7	0	0	0
GeneID:390616	5100	3	436	0	0	0	0	0
GeneID:1816	2031	1	315	0	0	0	6	8
GeneID:79698	2465	7	456	0	0	0	0	7
GeneID:148789	2006	12	300	4	7	0	4	0
GeneID:400823	1994	6	82	0	0	0	0	0
GeneID:23506	7120	12	1000	2	0	0	0	0
GeneID:147965	1204	8	416	3	0	0	2	2
GeneID:23089	6661	3	805	21	0	0	0	0
GeneID:4153	3568	4	276	0	0	0	0	0
GeneID:284409	1502	2	431	3	7	0	2	0
GeneID:80255	2851	16	1005	2	0	0	0	0
GeneID:149483	2315	13	300	0	0	0	0	0
GeneID:57529	5425	4	320	0	0	0	0	0
GeneID:222584	3628	5	724	0	0	0	0	0
GeneID:11096	5501	8	650	0	0	0	0	0
GeneID:255119	889	6	501	0	0	0	0	0
GeneID:79899	3930	10	522	0	0	0	0	0
GeneID:81847	2147	5	714	0	0	0	0	0
GeneID:161003	1900	7	1170	0	0	0	2	2
GeneID:171169	972	1	324	0	0	0	0	0
GeneID:8019	3043	11	590	8	0	0	0	0
GeneID:55175	2326	2	340	0	0	0	0	0
GeneID:9407	1500	10	188	0	0	0	0	0
GeneID:347273	1454	2	705	0	0	0	0	0
GeneID:55102	4055	23	705	0	0	0	9	0
GeneID:399947	2338	2	516	0	0	0	2	7
GeneID:27235	1535	7	803	5	0	0	0	0
GeneID:64061	2807	7	582	3	1	0	0	0
GeneID:92579	1558	6	427	0	0	0	11	4
GeneID:79735	2219	17	159	0	0	0	0	1
GeneID:400687	2201	9	180	0	0	0	6	12
GeneID:83869	373	1	249	0	0	3	0	1
GeneID:11232	1556	8	574	0	0	0	0	0
GeneID:6909	3380	7	727	0	0	6	0	0
GeneID:284230	536	2	54	0	0	0	0	0
GeneID:147081	1219	2	457	0	0	0	0	6
GeneID:54627	3382	1	345	0	0	0	4	6
GeneID:143282	2545	2	279	14	0	0	0	0
GeneID:401539	3576	18	132	0	0	0	0	0
GeneID:29886	1491	11	182	0	0	2	0	0
GeneID:55288	3231	18	384	0	0	0	0	0
GeneID:442081	1260	9	342	0	0	0	0	0
GeneID:160298	1140	3	53	0	0	0	0	0
GeneID:8992	849	4	820	9	0	0	0	0
GeneID:2828	2693	1	276	0	0	0	2	0
GeneID:57786	4229	5	149	0	0	0	0	1
GeneID:339210	2011	8	263	0	0	0	4	0
GeneID:9114	1661	8	569	0	0	0	2	0
GeneID:140732	1251	13	135	0	0	0	0	0
GeneID:4025	2918	13	749	0	0	0	0	0
GeneID:6716	2445	5	379	0	0	0	0	0
GeneID:84701	684	5	213	0	0	0	0	1
GeneID:441687	1098	7	493	0	0	0	0	0
GeneID:79722	1552	4	633	0	0	0	0	0
GeneID:51605	2311	11	877	3	0	0	3	1
GeneID:149420	4288	4	856	0	0	0	0	0
GeneID:152816	706	2	105	0	0	0	0	10
GeneID:200734	4097	6	495	0	5	0	0	0
GeneID:136319	3738	4	1606	0	0	0	0	0
GeneID:23143	4163	19	273	3	0	0	18	0
GeneID:84196	3911	26	1064	0	0	0	0	0
GeneID:462	1395	7	275	0	0	0	0	2
GeneID:388272	1383	4	1090	0	0	0	0	0
GeneID:340348	1918	8	576	1	0	0	0	0
GeneID:401058	613	3	192	0	0	0	0	0
GeneID:348110	1968	6	88	0	0	0	4	0
GeneID:5142	3175	17	537	0	0	0	0	0
GeneID:388182	1778	1	68	0	0	0	0	0
GeneID:259197	1041	4	144	0	0	6	0	0
GeneID:23473	4368	21	316	0	0	0	8	4
GeneID:284111	3204	12	367	1	0	0	3	3
GeneID:54585	3384	10	1738	0	0	0	0	0
GeneID:11108	4186	12	613	3	0	0	0	0
GeneID:6310	10601	9	530	0	0	0	0	0
GeneID:27352	2759	22	501	2	0	5	0	0
GeneID:5286	5061	32	314	0	4	0	0	0
GeneID:84079	4423	29	890	0	0	0	4	4
GeneID:3219	2583	2	235	1	0	6	0	0
GeneID:1104	2535	13	408	2	0	0	0	0
GeneID:79053	1646	13	679	6	0	0	0	0
GeneID:7068	1814	10	250	0	0	0	1	0
GeneID:80067	2459	15	65	0	0	0	0	0
GeneID:139135	3161	16	148	0	0	0	0	0
GeneID:55610	1193	12	134	0	0	0	0	2
GeneID:63891	4255	39	637	2	0	0	0	4
GeneID:284009	2644	3	303	0	0	0	0	0
GeneID:127733	2972	2	278	0	0	0	0	0
GeneID:2776	2167	7	316	0	0	0	0	0
GeneID:153020	2269	14	224	0	0	0	0	0
GeneID:389300	650	3	123	0	0	0	0	0
GeneID:8226	2056	4	665	3	0	0	2	0
GeneID:157310	883	7	513	0	0	0	0	0
GeneID:161502	2099	8	128	0	0	0	0	2
GeneID:2115	2256	14	586	0	0	0	0	0
GeneID:85449	6412	14	374	0	0	0	0	6
GeneID:2650	5518	4	717	0	0	0	9	0
GeneID:57864	2353	4	685	0	0	0	0	0
GeneID:55343	2793	2	473	0	0	0	0	4
GeneID:387789	1590	2	151	0	6	0	4	0
GeneID:9658	8559	31	1740	0	0	0	0	0
GeneID:8747	2406	1	119	0	0	0	0	0
GeneID:9241	1273	1	225	0	0	0	0	0
GeneID:2252	3852	4	339	13	0	0	0	0
GeneID:26519	656	3	132	6	0	0	0	12
GeneID:53353	16531	91	650	0	0	0	7	0
GeneID:92335	2762	9	540	2	0	0	0	2
GeneID:128821	902	3	27	0	0	0	0	0
GeneID:64225	2254	13	638	0	0	7	3	0
GeneID:838	1399	9	364	1	0	0	0	0
GeneID:51222	3040	5	1213	8	0	0	2	0
GeneID:8001	2538	10	86	0	0	0	0	5
GeneID:64174	1618	10	548	0	0	0	0	1
GeneID:162605	1628	8	159	0	0	0	41	0
GeneID:2193	1808	13	398	3	0	0	0	0
GeneID:3566	3573	10	566	10	0	0	0	0
GeneID:131920	1444	5	52	0	0	0	0	0
GeneID:341883	4915	33	213	0	0	0	0	11
GeneID:64283	6244	36	477	2	0	0	6	0
GeneID:10230	1344	5	99	9	2	0	0	0
GeneID:57474	6345	5	103	0	0	0	0	0
GeneID:342538	777	1	374	0	0	0	0	0
GeneID:80824	3566	7	457	10	4	0	0	0
GeneID:80055	2769	27	221	5	4	0	0	0
GeneID:55970	1515	4	849	7	0	0	0	0
GeneID:83959	3093	19	450	5	0	0	0	0
GeneID:201931	2225	7	164	0	0	0	4	0
GeneID:4603	5184	16	559	0	0	0	0	0
GeneID:151658	1764	11	317	0	0	0	0	0
GeneID:4534	3368	14	1608	0	0	0	0	0
GeneID:10693	1762	14	706	0	0	0	0	0
GeneID:4204	10113	3	705	0	0	0	10	0
GeneID:56922	2528	19	365	0	0	0	0	0
GeneID:84641	2596	8	991	0	0	0	0	0
GeneID:124599	2285	4	172	3	0	0	0	0
GeneID:400223	1727	1	136	0	0	0	0	0
GeneID:22	2385	16	319	0	0	0	8	0
GeneID:54497	6387	33	695	0	0	0	7	0
GeneID:400751	2644	7	445	13	2	0	0	0
GeneID:84445	2744	5	481	2	0	0	0	0
GeneID:80131	3601	3	268	4	0	0	0	5
GeneID:1591	3274	12	393	0	0	0	0	1
GeneID:325	931	2	89	0	0	0	0	0
GeneID:55632	5533	15	116	0	0	0	3	0
GeneID:9786	4966	32	393	0	0	0	0	0
GeneID:8540	2074	20	444	6	0	0	0	0
GeneID:1880	1622	1	950	0	0	0	0	0
GeneID:284546	752	5	319	0	0	0	0	0
GeneID:9938	2939	10	756	0	0	0	0	0
GeneID:51529	592	4	481	0	0	0	0	0
GeneID:79800	3440	17	828	0	0	0	0	0
GeneID:55231	2884	1	333	0	0	0	0	0
GeneID:8739	696	2	118	0	0	0	6	0
GeneID:6781	3877	4	1079	0	0	0	0	0
GeneID:1388	2622	18	400	0	0	0	0	0
GeneID:140807	1985	9	449	0	0	0	0	0
GeneID:27296	979	5	24	0	0	0	0	0
GeneID:89876	4171	18	433	0	0	0	0	0
GeneID:7402	10293	73	74	0	0	0	0	0
GeneID:219938	866	7	403	0	0	0	0	0
GeneID:83938	896	6	482	16	0	0	0	0
GeneID:9787	2979	19	1181	0	0	6	0	0
GeneID:3352	2833	1	60	0	0	0	0	27
GeneID:222484	4595	9	581	2	0	0	3	0
GeneID:161436	7077	45	336	0	0	0	0	0
GeneID:25844	1505	9	480	2	0	0	3	1
GeneID:54913	2000	2	368	4	0	0	4	3
GeneID:336	473	4	190	0	0	0	0	0
GeneID:84103	1597	9	282	0	0	0	0	0
GeneID:339488	2189	7	370	0	0	0	10	4
GeneID:81615	1662	8	437	0	0	0	0	0
GeneID:57704	3610	17	590	4	0	0	0	0
GeneID:11103	3331	10	1776	3	0	0	0	0
GeneID:9986	1485	8	357	0	0	0	2	2
GeneID:3251	1331	9	885	0	0	0	0	0
GeneID:84680	2128	15	533	6	0	0	2	0
GeneID:139322	883	8	143	0	0	0	3	0
GeneID:80763	583	6	122	0	0	0	0	0
GeneID:84000	3263	12	200	0	0	0	0	0
GeneID:441085	785	5	123	0	0	0	5	0
GeneID:9693	6570	24	545	0	0	0	3	0
GeneID:284359	1619	10	117	0	0	0	0	0
GeneID:57109	2358	8	826	0	0	0	2	3
GeneID:113451	2182	12	266	0	0	0	0	12
GeneID:116442	3368	2	692	0	0	0	5	3
GeneID:7142	597	2	193	0	0	0	0	0
GeneID:191	2110	10	638	6	0	0	0	0
GeneID:343	1308	6	542	0	0	0	0	0
GeneID:51265	1500	8	435	0	0	0	0	3
GeneID:389409	438	3	50	3	1	0	2	0
GeneID:1958	3136	2	694	0	12	0	0	6
GeneID:401067	1686	8	298	0	0	0	0	0
GeneID:22868	2894	12	428	0	0	0	0	0
GeneID:55254	2957	9	382	0	0	0	0	0
GeneID:80817	3824	14	223	0	0	0	0	4
GeneID:8723	2523	14	499	0	0	0	0	0
GeneID:401113	1854	3	510	0	0	0	3	0
GeneID:284837	4592	2	372	0	0	0	0	0
GeneID:624	4263	3	154	0	9	0	10	0
GeneID:3739	3613	2	408	0	0	0	0	22
GeneID:399832	4180	5	289	0	5	0	2	0
GeneID:285736	2517	1	210	8	4	0	0	0
GeneID:5784	4089	19	329	0	0	0	0	0
GeneID:23639	1580	12	406	0	0	2	0	0
GeneID:261726	1919	8	592	13	0	0	0	0
GeneID:1538	2106	5	1378	0	0	0	0	0
GeneID:1479	2766	21	664	0	0	0	3	0
GeneID:79998	1962	7	90	0	0	0	0	0
GeneID:50515	1656	5	716	0	0	0	32	0
GeneID:8092	1442	4	35	0	0	7	0	0
GeneID:441161	675	3	32	0	0	0	0	0
GeneID:84279	1081	5	560	9	0	0	9	5
GeneID:9868	4375	12	807	1	0	0	6	10
GeneID:1833	1537	7	216	0	0	0	0	0
GeneID:54206	3076	4	1034	0	0	0	0	0
GeneID:114815	7272	26	995	0	0	0	10	9
GeneID:389715	6129	4	360	0	0	0	0	0
GeneID:10614	3598	1	726	0	0	0	0	0
GeneID:79892	4113	16	285	0	0	2	0	0
GeneID:9112	2627	20	109	0	0	0	0	0
GeneID:57209	4883	6	816	0	0	0	24	0
GeneID:4238	2885	3	78	0	0	0	0	0
GeneID:3145	1501	14	632	0	0	19	0	1
GeneID:154664	16997	60	353	0	0	0	0	2
GeneID:1503	2756	19	909	0	0	0	0	0
GeneID:140856	667	1	318	0	0	0	0	0
GeneID:81578	4136	30	623	4	0	0	4	0
GeneID:5624	1755	9	83	0	0	0	4	0
GeneID:11252	3249	11	1071	0	0	2	2	0
GeneID:57528	5645	3	188	2	0	0	6	4
GeneID:219844	1810	4	582	0	0	0	0	0
GeneID:8358	472	1	228	0	0	0	0	0
GeneID:254122	2411	11	358	0	0	0	2	4
GeneID:80231	1808	3	374	0	0	20	1	0
GeneID:25816	1990	3	1194	0	0	19	0	0
GeneID:256815	2942	5	47	0	0	0	0	0
GeneID:3973	2976	11	81	0	0	0	0	0
GeneID:26469	2793	15	423	0	0	0	3	0
GeneID:152940	809	5	92	0	0	0	0	0
GeneID:2987	1058	9	503	0	0	0	0	0
GeneID:10564	5860	39	396	3	0	0	3	0
GeneID:479	3573	23	338	0	0	0	0	0
GeneID:286103	2822	1	197	22	0	0	0	0
GeneID:11157	579	4	571	3	0	0	3	0
GeneID:135228	5882	33	170	0	6	0	0	15
GeneID:79848	1858	11	817	0	0	0	0	0
GeneID:1842	3125	9	1041	2	2	0	0	0
GeneID:9812	3039	12	802	4	0	0	2	1
GeneID:11077	1898	9	508	0	0	0	0	0
GeneID:139221	3923	2	634	0	0	0	0	0
GeneID:49860	1891	3	486	0	0	0	0	0
GeneID:57120	1465	9	35	0	4	26	0	0
GeneID:22847	3402	11	80	0	0	0	0	0
GeneID:345895	2641	6	468	0	0	0	0	0
GeneID:8812	1933	9	1037	0	0	0	0	0
GeneID:400411	1600	5	306	3	0	0	3	0
GeneID:10646	1120	2	210	0	0	0	0	0
GeneID:1411	800	6	175	0	0	0	0	0
GeneID:23560	2393	17	736	6	0	0	0	0
GeneID:64782	3054	4	54	0	17	0	0	0
GeneID:3576	1653	4	767	6	0	1	0	0
GeneID:284654	2331	8	1005	0	0	0	0	0
GeneID:387751	7269	2	112	3	0	0	0	0
GeneID:55285	1659	7	334	2	0	0	0	0
GeneID:92400	1065	6	618	0	0	0	0	0
GeneID:114905	3942	3	235	0	8	0	0	0
GeneID:79850	2080	5	118	0	9	0	0	0
GeneID:389440	639	3	248	0	0	0	0	0
GeneID:56948	1505	5	396	0	0	0	0	0
GeneID:64397	10457	19	1359	0	0	0	0	0
GeneID:81623	413	2	30	0	0	0	0	0
GeneID:718	5067	41	846	0	0	0	14	0
GeneID:84294	969	3	167	0	0	0	0	6
GeneID:53904	5584	35	223	0	0	0	0	1
GeneID:128611	6319	5	126	0	0	0	0	0
GeneID:30009	2572	6	208	0	0	0	0	0
GeneID:270	2341	16	328	0	0	0	0	0
GeneID:159091	1339	7	454	2	0	0	5	0
GeneID:285172	3987	12	779	0	0	0	0	0
GeneID:56133	2728	1	181	0	0	0	9	0
GeneID:92482	2297	6	406	0	0	0	17	0
GeneID:93474	1831	3	224	0	0	0	19	0
GeneID:55837	1321	6	745	3	0	0	15	0
GeneID:440120	3029	4	195	0	0	0	0	0
GeneID:55190	2395	2	766	0	0	0	12	0
GeneID:58491	3105	3	252	0	2	0	3	0
GeneID:54935	693	3	422	0	0	0	0	18
GeneID:402381	2061	7	152	0	0	0	12	0
GeneID:93979	2575	12	208	0	0	0	0	0
GeneID:3458	1193	4	301	0	0	0	0	0
GeneID:8925	15137	78	713	0	0	0	21	0
GeneID:130940	2185	14	412	0	0	0	0	0
GeneID:161514	1207	11	191	0	0	0	0	0
GeneID:441164	637	2	221	0	10	5	0	0
GeneID:26007	2198	17	604	14	0	0	0	0
GeneID:200010	3155	14	111	0	0	0	0	0
GeneID:846	4913	7	307	0	0	0	0	0
GeneID:7368	2448	5	188	0	0	0	0	0
GeneID:56673	1893	7	183	0	0	0	0	0
GeneID:83744	2880	5	138	0	0	0	0	4
GeneID:81849	2032	5	564	0	0	0	24	0
GeneID:51066	1541	12	362	0	0	0	3	0
GeneID:56907	2007	15	1447	0	0	0	7	0
GeneID:163590	3054	6	240	0	5	0	0	12
GeneID:239	2335	14	130	0	8	24	0	0
GeneID:56124	3203	1	26	0	29	0	0	8
GeneID:121793	709	6	379	0	0	0	0	4
GeneID:158062	708	7	132	0	0	5	0	0
GeneID:55795	1786	15	635	0	0	0	0	0
GeneID:11283	1846	12	36	0	0	0	0	0
GeneID:3014	1591	1	467	5	0	0	0	4
GeneID:26511	1120	6	461	0	0	0	2	0
GeneID:1649	906	4	740	7	0	0	0	4
GeneID:138429	1102	5	33	0	0	0	0	0
GeneID:387978	734	4	49	0	0	0	0	18
GeneID:200845	1825	2	721	0	0	0	2	0
GeneID:434	584	3	110	0	0	0	0	0
GeneID:4836	4886	12	392	0	0	0	9	0
GeneID:23630	1465	1	264	0	0	0	6	2
GeneID:388214	1813	8	196	13	0	0	0	2
GeneID:6273	960	3	158	0	9	0	0	0
GeneID:57482	6897	11	26	0	0	0	5	0
GeneID:56169	2718	14	569	0	0	0	0	24
GeneID:6514	3439	11	168	0	0	5	0	0
GeneID:153684	2423	2	66	0	0	0	0	0
GeneID:339398	2606	2	25	0	0	0	4	0
GeneID:6701	682	2	259	0	8	0	0	0
GeneID:64756	1756	9	867	0	0	0	0	0
GeneID:64799	3617	17	662	0	0	0	4	0
GeneID:126410	2607	14	117	0	2	3	0	0
GeneID:9068	3545	6	738	7	0	0	0	0
GeneID:401260	3122	3	47	0	0	0	0	0
GeneID:29777	2255	3	51	0	0	0	0	0
GeneID:6117	2795	17	826	3	0	0	0	0
GeneID:389075	708	6	162	0	0	0	4	31
GeneID:799	3470	13	324	0	0	3	0	0
GeneID:4606	3561	28	271	0	0	16	0	0
GeneID:10732	2455	6	860	0	2	0	0	0
GeneID:55061	2035	7	436	0	0	0	7	4
GeneID:904	2568	9	143	0	0	0	0	0
GeneID:400629	1907	2	95	0	0	0	0	0
GeneID:55080	1718	7	528	2	0	0	0	0
GeneID:7486	5746	35	818	0	3	0	0	0
GeneID:192666	1879	8	233	0	0	0	0	0
GeneID:950	4748	12	295	0	0	0	0	0
GeneID:376267	3311	7	468	0	0	0	20	13
GeneID:10240	1284	7	360	19	0	0	0	0
GeneID:138724	3388	2	313	0	0	0	0	0
GeneID:5368	1195	4	313	0	0	0	0	0
GeneID:158572	1610	2	241	0	0	0	0	2
GeneID:54856	4738	21	434	0	0	0	0	1
GeneID:9650	2635	8	1058	3	0	0	0	2
GeneID:388325	915	5	218	0	0	0	0	0
GeneID:148206	3005	7	552	0	0	0	5	0
GeneID:338917	2995	5	383	0	0	0	0	0
GeneID:387856	2311	1	553	0	0	0	9	0
GeneID:26958	1703	13	196	0	0	0	0	4
GeneID:83855	1133	3	140	5	0	9	0	0
GeneID:84102	2418	10	595	0	0	0	0	0
GeneID:4250	502	3	487	0	0	0	0	0
GeneID:80005	7555	52	158	2	0	0	0	0
GeneID:54520	2782	24	221	0	0	0	0	2
GeneID:9928	6595	30	117	0	0	20	0	0
GeneID:4288	12497	15	295	0	0	18	0	0
GeneID:375607	2931	4	207	0	0	0	0	0
GeneID:79861	1800	4	469	0	0	0	0	0
GeneID:51260	1195	6	898	0	0	0	2	0
GeneID:79074	887	4	485	0	0	0	4	0
GeneID:51277	4853	7	1521	0	0	0	0	0
GeneID:4201	833	4	508	4	0	0	3	0
GeneID:387921	3533	7	736	0	0	0	0	0
GeneID:23235	5681	15	273	8	0	0	4	0
GeneID:6429	2139	6	582	0	0	5	2	0
GeneID:79979	3308	14	217	0	0	0	4	0
GeneID:441111	883	1	452	11	0	0	0	0
GeneID:1773	2053	9	286	0	0	0	0	0
GeneID:7761	2646	3	385	0	0	0	0	0
GeneID:79621	1515	11	889	0	0	0	6	0
GeneID:401081	2083	4	135	0	0	0	0	0
GeneID:54482	3129	11	1219	0	0	0	0	3
GeneID:124912	819	5	312	0	0	0	0	0
GeneID:83697	3086	22	40	0	0	0	0	0
GeneID:54937	2107	11	485	0	0	0	0	0
GeneID:388206	481	2	147	0	0	0	0	0
GeneID:144501	3387	7	128	0	0	0	0	0
GeneID:135927	770	2	213	0	0	0	0	0
GeneID:388327	1494	1	628	0	0	0	0	0
GeneID:5009	1931	10	380	0	0	0	0	0
GeneID:387894	677	3	182	0	0	0	3	0
GeneID:1635	1831	5	872	17	0	0	2	0
GeneID:23113	7695	40	453	0	0	0	4	13
GeneID:115106	1098	9	672	0	0	2	0	0
GeneID:442348	537	2	137	0	0	0	0	0
GeneID:160419	1705	13	1471	0	0	0	0	0
GeneID:23676	886	5	825	0	0	0	0	0
GeneID:50700	1714	6	178	0	0	0	0	0
GeneID:200523	795	4	244	0	0	0	0	0
GeneID:9162	4780	34	64	0	0	0	3	11
GeneID:25890	4451	35	724	1	0	0	0	0
GeneID:91272	1528	4	651	3	0	0	18	0
GeneID:10776	5145	3	211	1	0	0	5	2
GeneID:5770	3318	10	677	47	0	0	0	0
GeneID:719	1955	2	614	2	0	0	0	0
GeneID:1413	807	6	193	0	0	0	0	0
GeneID:221154	1876	12	738	0	0	0	0	2
GeneID:9637	1917	8	773	0	0	0	0	0
GeneID:440030	1717	5	109	0	0	0	0	0
GeneID:440460	1113	7	57	0	1	0	0	3
GeneID:7532	3712	2	363	0	0	0	0	0
GeneID:9373	3233	13	333	0	2	0	0	0
GeneID:4053	8553	36	846	0	0	0	0	0
GeneID:114625	3351	11	451	0	0	0	0	0
GeneID:3207	2295	2	484	0	0	0	0	0
GeneID:284099	1862	7	199	0	0	0	0	0
GeneID:440722	777	4	45	0	0	0	0	1
GeneID:23683	5779	18	1084	9	0	0	0	0
GeneID:222236	2672	7	506	0	0	0	15	0
GeneID:3780	2657	11	197	0	0	0	18	17
GeneID:55259	2548	17	448	0	0	0	0	2
GeneID:91408	2405	6	166	0	0	0	0	0
GeneID:22849	4851	10	209	0	0	0	33	0
GeneID:54857	2166	16	319	0	0	0	4	3
GeneID:123036	4604	12	382	0	0	0	0	0
GeneID:360203	1526	5	390	0	0	0	0	0
GeneID:4908	1200	1	103	0	0	0	0	0
GeneID:4012	3642	18	413	0	0	2	0	0
GeneID:27434	1614	12	274	0	0	0	0	0
GeneID:118442	2124	1	398	0	0	0	6	4
GeneID:7498	4411	36	91	0	0	0	0	0
GeneID:441061	2019	6	944	0	0	0	4	0
GeneID:54329	4882	3	1125	0	0	0	0	4
GeneID:55276	2327	14	577	3	0	0	0	0
GeneID:26138	1875	4	243	0	0	0	0	0
GeneID:3670	2396	6	491	0	0	0	0	12
GeneID:94120	2851	18	434	0	0	2	0	2
GeneID:389677	4708	4	1958	0	0	0	0	0
GeneID:128637	1506	9	351	1	0	5	0	0
GeneID:136306	1421	12	159	4	0	0	0	3
GeneID:30837	2073	10	410	0	0	0	0	0
GeneID:579	2165	2	151	0	0	4	0	0
GeneID:1284	6264	48	1115	1	0	0	0	0
GeneID:2350	1102	5	621	6	0	0	0	11
GeneID:59344	3362	15	121	0	0	0	0	0
GeneID:595	4289	5	777	0	0	0	3	0
GeneID:126731	1632	3	114	1	0	0	2	0
GeneID:283078	3602	7	640	0	5	0	0	1
GeneID:79837	2924	10	66	4	4	0	1	0
GeneID:1633	2462	7	387	0	0	0	6	0
GeneID:9411	5573	23	173	0	0	0	0	0
GeneID:27288	1611	1	29	0	0	0	0	0
GeneID:56995	11123	14	254	0	0	0	0	17
GeneID:26115	12839	30	689	0	0	0	39	0
GeneID:55971	2029	14	303	2	2	0	0	0
GeneID:116328	3652	13	27	0	0	0	4	5
GeneID:27284	1307	8	261	0	0	0	0	0
GeneID:3004	947	5	138	0	0	0	0	0
GeneID:54980	2522	10	586	0	0	0	2	0
GeneID:126375	3284	2	412	0	0	0	2	0
GeneID:922	2154	6	232	0	0	0	0	0
GeneID:79908	2147	8	59	0	0	0	0	0
GeneID:28513	3159	11	106	2	0	0	0	6
GeneID:891	2093	9	388	0	0	0	0	4
GeneID:79660	3807	2	66	3	1	0	0	0
GeneID:222234	2217	8	779	3	0	0	0	8
GeneID:8351	864	2	223	0	0	26	0	0
GeneID:51209	1049	3	123	0	0	0	12	0
GeneID:85413	1967	8	394	0	0	3	0	0
GeneID:50939	4156	19	290	0	0	0	0	0
GeneID:27156	1251	7	79	0	0	0	0	0
GeneID:53918	2920	3	90	4	0	0	0	0
GeneID:6361	615	4	65	0	0	0	0	0
GeneID:25766	3602	25	485	0	0	0	0	10
GeneID:2918	3299	10	435	0	0	0	18	0
GeneID:1747	2600	3	213	0	0	0	0	0
GeneID:223117	6256	17	286	0	0	0	3	0
GeneID:64901	4406	27	151	0	0	0	0	0
GeneID:23179	5101	19	1259	0	0	0	0	0
GeneID:4621	6019	41	343	0	0	0	0	0
GeneID:4322	2714	10	136	0	0	11	0	0
GeneID:55758	4087	11	955	0	0	0	4	0
GeneID:26018	5267	19	1321	0	5	0	0	12
GeneID:10663	1953	2	368	0	0	0	0	0
GeneID:2334	13694	22	413	0	0	0	4	0
GeneID:389289	1160	1	409	0	0	0	0	0
GeneID:151126	2750	8	663	2	0	0	12	5
GeneID:284346	1550	4	264	0	5	0	0	0
GeneID:79413	1387	1	84	0	0	0	0	21
GeneID:1291	4165	36	1164	0	0	0	0	0
GeneID:401062	3642	1	69	0	0	0	0	0
GeneID:55133	3663	21	666	3	0	0	0	0
GeneID:150572	1818	10	138	0	0	0	0	0
GeneID:57673	6148	3	290	8	0	0	0	0
GeneID:282996	7332	13	79	0	0	0	0	0
GeneID:3128	1235	6	619	21	0	0	1	0
GeneID:115703	3859	21	347	0	0	0	5	0
GeneID:1360	1332	11	133	11	0	0	0	0
GeneID:2329	2139	10	562	0	4	0	0	0
GeneID:129293	2901	18	209	0	0	0	0	0
GeneID:266675	2045	9	294	2	0	0	2	0
GeneID:10066	1291	9	527	6	0	0	0	7
GeneID:339983	2342	3	986	0	0	0	10	8
GeneID:80343	2344	21	72	0	0	0	0	0
GeneID:5157	1502	6	463	0	0	0	0	1
GeneID:55638	2759	6	816	21	0	0	12	0
GeneID:54827	1686	6	119	0	0	0	0	0
GeneID:136288	2333	10	89	0	0	0	0	0
GeneID:64123	2548	17	232	0	0	0	0	0
GeneID:4068	2450	4	548	0	0	0	0	0
GeneID:55770	4441	28	629	0	0	0	21	0
GeneID:58513	2735	22	334	0	0	0	0	15
GeneID:57621	3085	3	1505	0	0	1	0	0
GeneID:388818	1156	1	147	0	0	0	0	0
GeneID:1522	1495	6	406	3	0	0	0	0
GeneID:399	1498	3	282	0	0	0	0	0
GeneID:1839	2343	6	643	3	0	0	3	0
GeneID:3357	2227	4	480	29	1	0	0	0
GeneID:3799	3600	26	588	0	0	0	0	0
GeneID:22879	3312	6	980	0	0	0	10	8
GeneID:23347	5877	45	224	0	0	0	0	3
GeneID:11164	1203	10	675	5	0	0	4	2
GeneID:256006	4791	25	269	1	0	0	0	2
GeneID:53339	3168	8	736	0	7	0	0	0
GeneID:84870	2133	5	571	13	0	0	0	0
GeneID:256714	3532	16	468	0	0	0	23	10
GeneID:254312	1043	6	177	0	0	0	0	0
GeneID:389341	624	3	97	0	0	0	0	0
GeneID:150763	2822	20	304	0	0	0	3	16
GeneID:2793	1039	4	45	0	2	0	0	0
GeneID:60677	2792	13	1219	0	0	0	4	1
GeneID:9635	3668	14	193	0	0	0	0	0
GeneID:7048	2094	7	276	7	0	12	0	0
GeneID:255374	1499	2	107	3	0	0	5	2
GeneID:340286	1595	2	266	0	0	0	0	0
GeneID:29028	4896	28	821	0	0	0	0	0
GeneID:79132	2613	14	452	5	0	0	0	1
GeneID:84432	1378	3	171	7	0	0	0	0
GeneID:9636	634	2	36	0	0	0	0	0
GeneID:343099	3266	22	998	0	0	10	4	0
GeneID:375061	1257	2	382	6	0	0	0	0
GeneID:5653	1510	7	559	0	0	0	11	3
GeneID:121536	3553	8	282	1	0	0	3	0
GeneID:55070	2315	6	621	7	0	0	0	3
GeneID:197350	1457	10	114	37	0	0	0	0
GeneID:3199	1777	2	100	0	0	0	0	0
GeneID:79003	2502	3	599	3	0	0	9	0
GeneID:121512	2931	17	241	0	0	0	0	0
GeneID:140836	499	3	237	0	0	0	0	0
GeneID:11073	5261	28	966	0	0	0	2	0
GeneID:4839	2569	15	467	10	0	0	4	0
GeneID:10055	2109	9	35	0	1	0	4	4
GeneID:2051	4008	20	502	0	0	0	0	16
GeneID:921	3121	11	265	0	0	0	0	0
GeneID:131474	1549	4	672	0	0	5	12	0
GeneID:401190	3821	6	349	2	0	0	40	0
GeneID:164091	1369	1	117	0	0	0	0	0
GeneID:5576	2381	11	948	0	0	0	0	0
GeneID:9971	2143	11	1053	30	0	0	0	0
GeneID:81576	1632	10	221	0	0	18	0	0
GeneID:3480	4990	21	731	5	0	0	0	11
GeneID:148753	2909	5	68	4	0	0	4	0
GeneID:401048	887	3	186	0	0	0	0	3
GeneID:4854	8071	33	497	0	0	0	0	0
GeneID:440106	1074	9	128	3	0	0	0	0
GeneID:51098	1599	14	707	0	0	0	3	4
GeneID:126393	1457	3	424	3	0	1	0	0
GeneID:79731	2090	14	591	8	0	0	8	0
GeneID:84503	2766	6	133	2	0	0	5	0
GeneID:3120	1058	5	207	0	11	0	0	0
GeneID:6698	648	2	50	0	0	0	0	0
GeneID:54558	1739	13	45	0	0	0	0	0
[truncated: 8,681 more rows]
